# Supplementary material for: Can a Single Variable Predict Early Dropout From Digital Health Interventions? Comparison of Predictive Models From Two Large Randomized Trials
Source: J Med Internet Res. 2023 Jan 20;25:e43629. doi: 10.2196/43629 (PMC9898835; doi:10.2196/43629)
Supplement: Multimedia Appendix 2 [file jmir_v25i1e43629_app2.xlsx]

## Sheet: Data Dictionary
Variable Name	Variable Label	Type	Options	Category	Notes
id	Participant ID	Integer		ID
earlyDropout	Classified as one-week user	Integer	0 = No, 1 = Yes	Outcome	Early dropouts are those classified as one-week users in cluster analysis of login trajectories [Bricker et al. 2018, 2022].a
age	Age	Integer	0 = No, 1 = Yes	Baseline
maleGender	Gender: male	Integer	0 = No, 1 = Yes	Baseline
Hispanic	Hispanic or Latino ethnicity	Integer	0 = No, 1 = Yes	Baseline
minorityRace	Race: minority race or ethnicity	Integer	0 = No, 1 = Yes	Baseline
HSOrLess	Highest level of education: did not graudate from high school, received a GED, or graduated high school	Integer	0 = No, 1 = Yes	Baseline
employed	Employment status: full time, part time, or in the military	Integer	0 = No, 1 = Yes	Baseline
LGB	Sexual orientation: lesbian, gay, or bisexual	Integer	0 = No, 1 = Yes	Baseline
depression	Mental health condition: self-report depression disorder	Integer	0 = No, 1 = Yes	Baseline
cigPerDay11	Smoked >=11 cigarettes per day in the past 30 days	Integer	0 = No, 1 = Yes	Baseline
first5	Smokes first cigarette within 5 minutes of waking up	Integer	0 = No, 1 = Yes	Baseline
eCigUse	Used e-cigarettes in the past 30 days	Integer	0 = No, 1 = Yes	Baseline
smokefreeConf	Confidence in being smoke-free 12 months from now	Numeric		Baseline	iCanQuit and QuitGude: Values range from 0-100. WebQuit and Smokefree: Based on Commitment to Quitting Smoking Scale; values range from 1-5.
heavyDrinker	Heavy alcohol use	Integer	0 = No, 1 = Yes	Baseline	Heavy alcohol use is characterized as drinking >=5 drinks per typical drinking day for men, or drinking >=4 drinks per typical drinking day for women.
logins1	Number of logins on day 1	Integer		Login activity
logins2	Number of logins on day 2	Integer		Login activity
logins3	Number of logins on day 3	Integer		Login activity
logins4	Number of logins on day 4	Integer		Login activity
logins5	Number of logins on day 5	Integer		Login activity
logins6	Number of logins on day 6	Integer		Login activity
logins7	Number of logins on day 7	Integer		Login activity
a Bricker, J.B., et al., Trajectories of 12-Month Usage Patterns for Two Smoking Cessation Websites: Exploring How Users Engage Over Time. J Med Internet Res, 2018. 20(4): p. e10143. doi: 10.2196/10143. PMID: 29678799. Bricker, J., et al., Smoking cessation smartphone application use over time: Do usage patterns predict 12-month cessation outcomes? J Med Internet Res, 2022. doi: 10.2196/39208. PM…

## Sheet: iCanQuit
id	earlyDropout	age	maleGender	Hispanic	minorityRace	HSOrLess	employed	LGB	depression	cigPerDay11	first5	eCigUse	smokefreeConf	heavyDrinker	logins1	logins2	logins3	logins4	logins5	logins6	logins7
5873081	0	31	0	0	0	0	0	1	0	1	1	0	54	0	3	2	1	1	3	0	3
7520481	0	56	0	0	0	1	1	0	0	0	1	0	77	0	3	2	3	0	0	1	0
5868778	1	36	1	1	1	0	1	0	1	1	1	1	49	0	2	2	2	0	0	0	1
2926674	0	37	0	0	0	1	1	0	1	0	1	1	100	0	4	4	4	2	1	1	1
2485772	1	28	0	0	0	0	0	0	1	1	0	1	60	0	2	0	0	0	0	0	2
5977815	1	27	0	0	1	0	0	1	0	0	0	1	89	0	3	1	0	0	0	0	0
5993674	1	38	1	0	0	1	0	0	0	1	1	0	82	0	2	0	0	0	0	0	0
1027102	1	56	0	0	0	0	0	0	0	1	0	0	75	0	1	1	0	2	0	0	0
1907222	1	31	0	0	1	1	0	0	0	1	1	0	100	0	3	3	1	1	2	0	0
4751067	0	32	0	1	1	0	1	0	0	0	0	0	76	0	2	2	1	0	0	1	1
8109497	0	44	0	0	0	0	1	0	0	0	0	1	76	0	5	5	1	4	0	1	2
6589800	1	41	1	0	0	0	1	0	0	1	1	1	80	0	5	1	2	0	0	0	0
4965394	1	43	0	0	0	0	1	0	1	1	0	1	49	1	2	1	0	0	0	0	0
6948124	0	25	0	0	0	1	0	1	1	1	0	0	87	0	2	2	2	2	1	1	1
2236406	1	23	0	0	0	1	1	0	1	0	0	0	24	0	1	1	0	0	0	0	0
7092436	1	35	0	1	1	0	0	0	1	0	1	0	83	0	1	0	0	0	0	0	0
9592616	0	43	0	0	0	1	0	0	1	1	1	0	69	0	4	1	1	1	0	0	0
1246850	1	37	1	0	0	0	1	1	1	1	0	0	100	1	2	0	0	0	0	0	0
5244160	0	21	1	0	0	0	1	1	1	1	1	0	50	0	2	0	1	0	0	1	0
5098802	1	45	1	0	0	0	1	0	0	1	1	0	56	0	1	0	0	0	0	0	0
6216310	1	37	1	0	1	0	1	0	1	0	1	1	70	0	1	0	0	0	0	0	0
4118527	0	29	0	0	0	1	0	0	0	1	1	0	65	0	3	4	1	1	0	1	1
5012131	0	47	0	0	0	1	0	0	0	0	1	0	93	0	3	2	0	1	0	1	0
6001101	1	26	0	0	1	1	0	0	0	1	0	0	43	1	2	0	1	1	0	0	0
5794395	1	47	0	0	1	1	0	0	0	0	1	0	52	0	2	1	0	0	0	0	0
4313659	0	59	0	0	0	0	0	0	0	1	0	1	70	0	4	1	1	0	1	0	1
1766423	1	36	0	0	0	0	0	0	1	1	1	0	38	0	1	0	0	0	0	0	0
6007202	1	55	0	0	0	1	0	0	0	0	0	0	72	0	3	1	0	0	0	0	0
9211799	1	41	0	0	1	0	0	1	1	0	0	0	62	0	1	0	0	0	0	0	1
2596555	0	60	0	0	0	0	1	0	1	1	0	0	69	0	1	0	1	2	1	0	0
2613568	0	31	1	0	0	0	1	0	0	1	1	0	54	0	3	3	2	3	1	1	2
4472183	1	62	0	0	0	0	0	0	0	1	1	0	100	0	1	1	1	0	0	0	1
1872040	1	21	0	0	0	0	1	0	1	0	0	0	37	0	1	0	1	0	1	0	1
3121605	0	29	0	0	1	1	0	0	0	0	0	0	83	0	3	1	0	0	1	0	2
2585717	1	24	1	1	1	1	0	0	0	0	1	0	40	0	2	0	0	0	0	0	0
9843875	1	43	0	0	0	0	1	0	0	1	1	1	13	0	3	0	0	1	0	0	0
7769827	1	20	1	1	1	0	1	0	1	1	1	1	59	0	1	0	0	0	0	0	0
1672102	1	44	0	0	0	0	1	0	0	1	1	0	46	0	1	0	1	0	0	0	0
8530027	1	34	0	0	0	1	1	0	1	1	1	1	59	0	2	0	0	0	0	0	0
2201205	0	38	1	0	1	1	0	1	0	1	1	0	85	0	2	4	0	0	0	0	0
3376437	0	52	1	0	1	0	0	0	1	0	0	0	50	1	3	3	5	4	5	4	4
1443579	1	36	0	0	1	0	1	0	0	1	1	1	76	0	2	0	0	0	0	0	1
3643361	1	32	0	0	0	1	0	0	0	1	1	0	3	0	1	0	0	0	0	0	0
5606095	0	52	0	0	0	0	1	0	0	0	0	0	47	0	6	0	0	3	5	1	3
6377069	1	47	0	1	1	1	1	0	0	1	1	0	97	0	1	0	0	0	1	0	0
9555231	0	31	1	0	0	1	0	1	1	0	0	0	85	0	3	0	1	1	1	1	1
3567112	1	60	0	0	0	0	0	0	0	1	0	1	65	0	2	0	1	0	2	0	0
8483068	1	40	1	0	0	0	1	0	0	1	1	1	100	0	3	0	0	0	0	0	0
9366333	0	50	1	0	1	0	1	0	0	1	1	0	81	1	3	0	2	1	1	1	3
3631425	1	40	0	0	1	0	1	0	0	0	1	0	54	0	1	0	0	0	0	1	0
2283350	1	24	0	1	1	0	1	0	0	1	0	0	100	0	1	0	0	0	0	0	0
9095538	1	39	0	0	1	0	1	1	0	0	1	1	71	0	1	1	0	0	0	0	0
9261767	0	34	0	0	0	0	0	0	0	1	1	0	60	0	6	1	0	0	0	1	1
7549293	1	40	0	0	1	0	1	0	0	1	0	0	45	0	2	3	0	0	0	1	0
1153860	1	25	0	0	0	0	1	0	0	1	0	0	55	0	2	0	0	0	0	0	0
9669796	1	25	0	0	0	1	0	1	0	1	1	1	58	0	5	1	1	2	0	0	0
4246439	1	50	0	0	0	1	1	0	0	1	1	1	37	0	1	0	0	0	0	0	1
1905690	0	31	0	1	1	0	0	0	0	0	0	1	75	0	2	0	0	0	0	3	1
7043509	0	30	0	0	0	0	0	0	0	1	1	0	100	0	1	1	0	0	0	0	0
7075906	1	28	0	0	1	0	1	0	0	1	1	0	11	0	2	0	0	2	0	0	0
7963693	1	20	1	1	1	0	1	1	1	1	1	0	72	0	1	1	1	1	0	0	0
6575637	0	32	0	1	1	0	0	1	1	1	1	0	43	0	2	2	1	0	0	0	1
2260554	0	32	1	1	1	1	1	0	0	0	0	0	34	1	4	2	2	0	0	1	3
6981161	0	37	0	1	1	0	0	0	0	1	0	0	32	1	1	0	2	0	1	0	1
6817086	0	58	0	0	0	0	0	0	0	1	0	1	79	0	2	4	4	1	1	0	2
1024094	1	35	0	0	1	1	0	1	0	0	1	0	100	0	8	0	0	0	0	0	0
1362447	1	23	1	1	1	1	1	1	1	0	0	1	100	1	3	0	0	0	0	0	0
5023666	0	35	0	0	0	1	0	0	0	1	1	0	75	0	15	9	4	2	3	3	2
9925649	0	27	0	1	1	1	1	0	0	1	0	0	100	1	3	4	0	1	1	1	2
4351456	1	45	1	0	0	0	0	0	0	1	1	0	21	0	4	0	0	0	0	0	0
1673480	1	42	0	1	1	0	1	0	0	1	0	1	50	0	1	0	0	0	0	1	0
7572754	0	55	0	0	0	1	0	0	0	1	1	0	87	0	1	2	7	4	4	3	3
3746831	1	55	1	0	1	0	0	0	0	0	0	0	100	1	4	0	0	0	0	0	0
6588427	1	24	0	0	0	1	0	0	0	1	1	0	98	0	4	0	0	0	0	0	0
8242266	1	34	0	0	0	0	1	0	1	1	1	0	70	0	2	2	0	0	0	0	0
9003013	1	59	1	0	0	0	1	1	0	1	0	0	85	0	3	0	0	0	0	4	1
1548138	1	35	1	1	1	0	1	0	1	1	0	1	96	1	2	0	0	0	0	0	0
9962363	1	36	0	0	1	1	0	0	0	1	0	0	50	1	3	2	3	1	0	0	0
9694377	1	25	0	0	1	1	1	0	0	1	1	0	47	0	2	0	0	0	0	0	0
8107093	0	18	0	0	0	1	0	1	0	0	1	1	67	0	4	0	1	1	0	1	0
4430928	1	33	0	0	0	0	0	1	1	1	1	0	41	1	2	0	0	0	0	0	0
6822447	1	28	0	0	0	0	0	0	0	1	1	1	42	0	1	0	0	0	0	0	0
5458769	1	55	0	0	0	0	0	0	0	1	0	1	44	0	2	0	0	1	0	1	0
5315735	1	18	0	0	0	1	1	0	1	1	1	0	84	0	1	0	0	0	0	0	0
4971832	0	47	0	0	0	0	1	1	0	1	0	0	78	1	1	0	2	1	2	0	0
1124951	1	33	0	0	0	1	1	0	1	0	1	0	72	0	2	0	0	0	0	0	0
1778584	1	30	0	0	1	1	0	1	0	0	0	0	73	0	5	2	1	2	0	0	0
2540586	1	46	0	0	0	0	0	0	0	0	0	1	50	0	4	1	1	3	1	1	0
3995202	1	25	0	1	1	0	1	0	1	1	0	0	30	0	1	1	0	0	0	0	0
4493164	0	32	0	0	0	0	1	1	0	1	0	0	91	0	2	1	1	0	0	2	0
5724469	0	38	0	0	0	0	1	0	0	1	0	1	50	1	4	2	3	0	3	1	3
8967433	1	37	0	0	1	1	0	0	0	0	0	0	38	0	2	0	1	0	0	0	0
8860487	1	25	0	0	1	1	1	1	0	1	1	1	54	1	1	0	0	0	0	0	0
4321269	1	31	0	0	0	0	1	0	0	1	1	0	73	0	2	0	0	1	0	0	0
5205483	1	22	0	0	0	0	1	0	0	1	1	0	49	0	4	0	0	0	0	0	0
7204155	1	28	0	0	1	1	1	0	1	1	1	0	54	1	2	1	0	0	0	0	0
1492839	1	32	0	0	0	1	0	0	0	1	1	0	42	0	1	0	0	0	0	0	0
1128989	0	39	0	1	1	1	0	1	0	1	1	0	50	0	2	5	2	0	1	2	0
9509132	1	41	0	0	0	1	1	0	0	1	1	1	57	1	1	0	0	0	1	0	0
1202964	1	40	0	0	0	0	0	0	0	1	1	0	75	0	2	0	0	0	0	0	0
1456430	0	48	1	0	0	0	0	1	1	1	0	0	62	0	3	3	4	4	3	4	1
4532285	1	30	0	0	0	1	1	0	0	1	1	0	52	0	2	1	0	0	0	0	0
3357752	0	40	0	0	0	0	1	0	0	1	0	0	50	0	3	0	2	1	3	6	2
2528026	0	49	0	0	1	0	0	0	0	1	1	0	50	0	2	1	0	0	0	0	0
4956296	1	22	0	0	0	1	1	0	1	1	0	0	57	0	2	0	0	0	0	0	0
2305728	1	39	0	0	0	1	0	1	0	1	1	0	100	0	1	0	0	0	1	0	0
6821006	1	32	0	0	1	1	1	0	0	1	1	0	100	0	5	0	0	1	0	0	0
8476980	0	31	1	0	0	1	1	0	0	1	1	0	47	0	2	0	0	0	0	0	0
9870576	0	40	0	0	1	0	1	0	0	1	1	0	52	0	4	1	1	0	0	0	2
2877804	1	43	0	1	1	0	0	1	0	1	1	0	70	0	2	1	1	2	1	0	0
7233072	1	36	0	1	1	1	0	0	0	0	1	0	100	0	2	0	0	0	0	0	0
2316940	1	34	0	0	0	0	1	0	1	1	1	0	68	0	1	0	0	0	0	0	0
1730599	1	40	0	0	1	1	1	0	0	1	0	0	76	0	1	0	2	0	0	0	0
6595397	0	30	0	0	0	0	1	0	0	1	1	1	50	0	4	3	0	1	2	2	1
2149505	1	63	0	0	1	0	0	0	0	0	0	0	100	1	2	1	0	0	0	0	0
8530534	1	26	0	0	0	1	0	1	1	0	1	1	81	0	2	0	2	1	0	0	0
6037231	0	26	0	0	1	1	1	1	1	1	0	0	67	0	2	3	3	1	0	1	1
6372642	1	48	0	0	0	1	1	0	0	1	1	0	36	1	1	3	4	0	0	0	1
7588868	0	46	1	0	0	0	0	0	0	1	1	0	60	0	2	2	1	1	0	1	0
5229978	1	28	0	0	0	1	1	0	0	1	0	0	100	0	1	0	0	0	0	0	0
4963749	1	32	1	0	0	1	0	0	0	1	1	0	66	0	1	0	0	1	0	0	0
5359270	0	39	0	0	0	0	0	0	0	1	0	1	80	0	7	4	4	4	4	3	4
6236832	1	30	0	0	0	1	0	0	1	1	1	0	100	0	2	0	0	0	0	0	1
2558580	1	47	0	0	1	1	0	0	0	1	1	0	90	0	1	0	0	0	0	0	0
3363804	0	30	0	0	0	1	0	1	0	1	0	0	33	0	2	1	2	1	0	0	1
1894202	1	56	0	0	0	1	0	0	0	1	1	0	100	0	3	2	1	0	0	0	0
4707769	1	34	0	0	0	0	1	0	0	1	1	1	44	1	2	0	0	0	1	0	0
9758393	1	37	0	0	0	0	0	0	0	1	0	0	50	0	4	1	0	0	0	0	0
5559841	1	29	0	0	0	1	0	0	1	1	1	0	49	0	1	0	0	0	0	0	0
5113482	0	60	0	0	0	0	0	0	0	1	0	0	50	0	1	1	0	5	2	0	2
7510825	1	27	0	0	0	0	0	1	1	1	0	0	50	0	1	0	0	0	0	0	0
4946512	1	25	0	0	0	1	1	0	0	1	1	0	50	0	4	1	0	0	0	1	0
4294791	1	52	0	0	0	1	0	0	1	1	1	0	53	0	1	0	1	0	0	0	2
8086981	0	28	0	0	0	0	1	0	0	1	1	0	49	0	5	3	1	1	1	1	0
3448292	0	30	0	0	1	1	0	0	0	1	1	0	79	0	4	5	4	1	1	1	0
9350790	0	29	0	0	1	0	1	1	1	1	0	0	45	0	1	1	0	0	0	0	0
5410740	0	37	0	0	1	1	1	0	0	1	1	0	86	1	3	0	2	3	3	1	2
6824094	1	22	0	0	1	0	0	0	1	1	1	1	33	0	1	1	0	0	0	0	0
8702338	1	28	1	0	1	1	0	1	0	1	1	0	100	0	1	2	0	0	0	0	0
4428806	0	36	0	0	1	0	0	0	0	1	1	0	95	0	2	1	0	1	1	0	0
7098337	0	39	0	0	0	1	0	0	0	1	0	0	100	0	1	1	0	0	0	0	3
4928367	1	27	0	0	1	1	0	0	0	1	1	0	92	0	4	3	1	0	0	0	0
7277190	0	41	0	0	1	0	1	0	0	0	0	0	68	0	1	1	1	1	1	2	1
9554244	1	51	0	0	1	0	1	0	0	1	1	0	5	0	1	0	0	0	0	0	0
3341800	1	40	0	0	1	1	0	0	0	1	1	1	98	0	3	0	0	1	0	0	0
9070758	1	42	0	0	1	0	1	0	0	0	0	0	72	0	2	0	0	0	0	0	0
9802833	1	27	0	0	0	0	1	0	1	0	0	0	59	1	1	0	0	0	0	0	1
2388277	1	34	0	0	0	0	1	0	1	1	0	0	74	0	2	1	0	0	0	0	0
9133841	0	29	0	1	1	0	0	1	1	1	0	0	53	1	4	3	4	3	5	3	1
1531921	1	32	0	0	1	1	1	0	0	1	1	1	100	0	3	2	0	0	0	0	0
6359437	1	34	0	0	0	1	0	0	0	1	1	0	53	0	2	0	0	0	0	0	0
6320919	0	19	0	0	0	0	1	0	0	1	0	1	83	0	1	2	2	0	3	0	1
6004709	1	42	0	0	0	0	0	0	0	1	1	0	12	1	1	0	1	0	1	1	0
3323975	1	47	0	0	0	0	0	0	0	1	1	0	57	1	2	0	1	0	0	0	0
5505399	1	32	0	0	0	1	1	0	0	1	0	1	27	0	3	0	1	0	1	0	0
1822155	1	54	0	0	1	0	0	0	0	1	1	0	100	0	2	3	0	0	0	0	0
1151118	1	26	1	0	0	1	1	0	0	1	1	0	73	0	2	1	0	0	0	0	0
5274917	0	23	0	1	1	1	1	1	0	0	1	0	75	0	5	1	1	0	0	1	0
8511182	0	55	0	0	0	0	0	0	1	1	0	0	38	0	4	1	3	3	2	2	0
9697557	0	38	0	0	0	0	1	0	0	1	1	0	70	0	1	0	2	5	2	2	1
2978572	1	25	0	1	1	0	0	0	1	1	0	0	100	0	1	0	0	0	0	0	0
8619321	1	25	0	0	0	0	1	0	1	1	0	0	33	0	1	2	0	0	0	0	0
8777689	0	30	0	0	0	0	0	1	1	0	0	1	20	0	3	0	1	0	2	1	1
7089769	1	28	0	0	0	0	1	0	0	1	1	0	100	0	1	0	0	0	0	0	0
1383639	0	39	0	0	0	0	1	0	0	0	0	0	59	0	5	5	2	2	1	2	0
5638995	0	43	1	0	0	0	1	1	1	1	0	0	90	0	2	3	2	1	2	0	2
2409733	0	48	0	0	0	1	0	0	0	1	1	0	48	0	2	3	2	2	3	2	1
4176492	1	30	1	0	0	1	1	0	1	1	1	0	84	0	1	0	0	0	0	0	0
8561724	0	32	0	0	0	0	0	1	0	1	0	0	56	0	3	8	4	0	1	2	1
1602887	1	51	0	0	0	1	1	0	0	1	1	0	50	0	1	0	0	0	4	2	0
2364449	1	48	0	0	1	0	0	0	0	1	1	1	94	1	3	0	0	0	0	0	0
9531316	0	35	0	0	0	0	0	1	1	0	0	0	75	0	2	0	1	0	0	0	1
8432390	0	36	0	0	1	1	0	0	0	1	1	0	50	0	2	0	2	2	1	0	2
6453260	1	35	0	0	0	0	1	0	0	1	0	0	49	0	3	1	1	1	0	0	0
7588903	1	46	0	0	0	1	0	1	0	1	0	0	61	0	2	0	0	0	0	0	0
4274081	1	35	0	0	0	1	0	0	0	1	0	0	73	0	3	0	0	0	0	0	0
7550313	1	24	0	0	1	0	1	0	1	1	1	1	31	0	1	2	0	0	0	0	0
4769713	0	62	0	0	1	1	1	0	0	1	1	0	25	0	4	0	2	1	1	0	0
8726229	0	28	0	0	0	0	1	0	1	1	0	0	39	0	3	4	2	0	0	2	1
3124075	0	54	0	0	0	0	0	0	0	1	0	1	42	1	3	1	0	1	0	0	0
3091943	1	40	0	0	1	0	1	0	0	1	1	0	100	0	2	0	2	1	0	0	0
8488548	1	37	1	0	0	1	0	1	1	1	1	0	68	0	4	0	0	0	0	0	0
9131339	0	30	0	0	0	0	0	0	1	0	0	0	75	0	1	1	0	0	1	0	0
5106529	0	51	0	0	0	1	1	0	1	1	0	0	50	0	5	6	2	2	4	3	2
6757811	0	29	0	0	1	0	0	0	0	0	0	1	53	0	1	2	0	3	1	0	2
9858057	0	44	0	0	1	0	1	0	0	1	1	0	46	0	3	0	2	4	2	1	2
6949270	0	25	0	0	1	1	0	0	0	1	0	0	50	0	1	1	1	1	1	0	0
6580525	1	26	0	0	1	1	0	0	0	0	1	0	25	0	2	0	0	0	0	0	0
7576294	1	30	0	0	1	0	1	0	0	0	1	0	64	0	3	0	1	0	0	0	0
8451244	1	35	0	0	1	0	1	0	1	1	0	1	87	1	1	0	0	0	0	0	0
2018817	1	23	1	0	0	0	1	0	1	1	0	0	80	0	2	2	0	0	0	0	0
9801646	0	35	0	0	1	1	0	0	0	1	1	0	50	0	2	1	0	0	0	1	0
3819281	1	34	0	0	1	1	1	0	0	1	1	0	53	0	1	3	0	0	0	0	1
3323146	1	32	0	0	0	0	1	1	0	1	1	0	78	0	3	0	0	0	0	0	0
8341327	1	22	0	0	1	1	1	0	1	0	0	1	50	0	2	0	0	0	0	0	0
6366044	1	59	0	0	1	0	0	1	0	0	1	0	53	0	1	1	0	0	0	0	0
6924887	0	28	1	0	0	0	0	1	1	1	1	0	43	0	4	3	1	0	2	2	1
5287324	1	29	0	1	1	0	1	0	1	1	1	1	89	0	1	0	0	0	0	0	0
3700138	0	34	0	0	1	1	1	0	0	0	1	0	85	0	2	2	0	0	0	0	0
9768525	0	34	0	0	0	0	1	1	1	0	0	0	66	0	2	2	1	1	1	1	1
7625647	0	26	0	1	1	0	0	1	0	0	0	1	24	1	1	3	1	0	1	1	1
6084138	0	26	0	0	0	0	1	1	1	1	0	0	92	0	1	2	1	0	1	1	0
6371180	1	34	0	0	0	0	0	0	1	1	0	1	46	0	2	2	0	0	0	0	0
1641074	1	38	0	0	1	0	0	0	0	1	1	0	68	0	1	2	1	0	0	0	0
1958003	1	56	0	0	0	0	0	0	0	1	1	0	93	0	1	0	0	0	0	0	0
9136595	0	43	0	0	1	1	0	0	1	1	1	0	71	0	4	3	5	3	2	3	0
5729291	0	23	0	0	1	1	0	0	1	1	0	0	100	0	3	4	0	0	0	1	1
8818220	1	20	0	0	0	1	0	1	1	1	1	0	76	0	5	2	1	0	0	0	0
6816768	1	58	1	0	0	0	1	0	0	1	0	0	90	0	3	1	0	0	0	0	0
2539490	1	44	0	0	0	0	0	0	1	1	1	0	75	1	2	1	0	0	0	1	0
9520703	1	47	0	0	1	0	0	1	1	1	1	0	80	0	1	0	0	0	0	1	1
5197603	0	40	0	0	0	1	0	0	1	1	1	0	75	0	3	0	0	0	0	0	1
3037169	1	51	0	0	0	0	0	0	0	1	1	1	28	0	3	0	0	0	0	0	0
3003619	1	60	0	0	0	0	0	0	0	0	0	0	33	0	1	0	0	0	0	0	0
2643207	0	64	0	0	0	1	0	0	0	0	0	0	75	1	1	0	0	4	3	2	3
9896218	0	60	0	0	0	1	1	0	0	1	0	1	56	0	2	1	2	3	1	0	0
3133592	0	39	0	0	1	0	1	0	0	0	0	0	71	0	4	2	4	2	1	3	2
1443178	0	49	0	0	1	0	0	0	0	0	0	0	2	0	1	2	1	1	1	1	2
4276718	0	40	0	0	1	0	1	0	0	0	1	0	68	1	3	3	1	1	2	0	1
1405887	0	42	0	0	0	0	0	0	1	1	1	1	81	0	2	1	2	2	2	3	6
7830672	1	36	0	0	1	0	0	1	1	1	1	0	85	0	3	0	0	0	0	0	0
1809768	1	27	0	0	0	0	0	0	1	1	1	0	75	0	1	0	0	0	0	0	0
7127251	1	20	0	0	0	1	1	1	1	1	1	0	50	0	3	1	0	0	0	0	1
8117256	1	27	0	0	0	1	0	0	0	1	0	0	53	0	1	0	0	0	0	0	0
8211443	1	51	0	0	0	0	1	1	0	1	0	0	60	0	1	0	0	0	0	0	0
4760322	1	64	0	0	1	0	1	0	0	1	0	0	72	0	2	2	1	0	0	0	0
6954632	1	19	0	0	1	1	0	0	0	1	1	1	47	0	1	0	0	0	0	0	0
6142012	1	40	1	0	0	1	0	0	1	1	1	0	100	0	1	0	0	0	0	0	0
2117847	1	32	0	0	1	1	0	0	0	0	1	0	100	0	1	0	0	0	0	0	0
6982249	0	44	0	0	0	0	1	1	0	1	0	0	43	0	8	6	6	11	7	11	12
3675253	1	28	0	0	0	1	0	0	1	1	0	0	72	0	3	1	0	1	0	0	0
6155438	0	21	0	0	0	0	1	0	1	1	1	0	21	0	2	0	1	2	0	0	2
1158941	1	27	0	0	1	1	1	1	1	0	0	0	100	0	3	1	0	0	0	0	0
6132167	0	26	0	0	0	0	1	0	0	1	1	0	12	0	4	1	0	0	0	1	1
7064757	0	29	1	0	0	0	1	1	0	0	0	0	89	0	3	3	0	0	0	0	1
7142622	1	51	0	0	1	0	0	1	1	1	0	0	82	0	1	0	0	0	0	0	1
5821856	1	38	0	0	1	0	1	0	0	0	0	0	53	0	4	1	4	0	1	2	2
9102172	0	29	0	0	1	0	0	0	0	0	0	1	88	0	3	1	2	0	3	1	1
1117685	0	24	0	0	1	1	0	0	1	0	0	1	47	1	3	0	0	0	1	0	0
9327712	0	59	0	0	0	0	1	0	1	0	0	0	71	0	3	2	4	1	3	1	0
8132655	0	41	0	0	0	0	0	0	0	0	1	0	100	1	4	5	3	1	0	0	0
1371316	0	34	1	0	0	0	1	0	0	0	0	0	77	0	1	3	1	2	1	1	1
7676782	0	35	0	0	0	0	0	0	0	1	0	0	72	0	4	5	3	2	1	0	2
6518341	0	49	1	0	0	0	1	0	0	1	0	0	70	1	4	0	0	0	0	2	3
9400294	1	55	0	0	0	0	0	0	0	1	1	0	88	0	1	0	2	0	0	0	0
2848605	0	59	0	0	1	0	0	0	0	0	0	1	97	1	1	0	0	0	0	0	0
1764141	0	42	1	0	1	0	1	0	0	1	0	0	14	0	1	2	0	0	0	4	4
9486631	1	31	0	0	0	1	1	0	1	1	1	0	45	0	1	0	0	1	0	0	0
1937614	1	39	0	0	0	0	1	0	1	1	0	0	33	0	3	3	0	0	0	0	0
4990301	1	27	0	0	0	0	0	0	1	1	1	0	50	0	3	0	0	0	0	0	0
3093703	0	30	1	0	1	1	1	0	1	1	1	0	100	0	1	2	1	1	0	0	0
5184383	1	44	0	0	0	0	0	0	0	1	1	0	61	0	1	1	0	0	0	0	0
2478262	1	57	0	0	0	0	0	0	0	1	0	0	81	0	3	2	0	0	0	0	1
3954369	1	32	0	0	0	1	1	0	0	1	1	0	8	0	2	0	1	0	0	1	0
7315041	0	28	0	0	0	1	1	0	1	0	0	0	95	0	1	2	1	2	0	0	0
6751186	1	25	0	0	1	1	0	0	0	1	1	0	3	1	1	0	0	0	0	0	0
7475192	1	21	1	0	1	0	1	0	0	1	1	1	98	1	2	0	0	0	0	0	0
8764066	1	34	0	0	0	0	0	0	1	1	0	0	49	0	1	0	0	0	0	0	0
8250676	1	39	0	0	1	1	1	0	0	1	1	0	100	0	8	3	2	2	0	0	0
6096294	0	56	0	0	0	0	0	0	0	1	0	0	100	0	3	0	0	0	0	1	0
1337594	1	33	0	0	1	1	0	0	1	1	1	0	99	0	1	0	0	0	0	0	0
2794721	1	50	0	0	1	1	0	0	1	0	0	0	100	0	2	0	0	0	0	0	0
9658013	0	57	0	0	0	1	0	0	0	1	0	0	70	0	1	4	1	2	2	2	3
4869592	1	41	0	0	0	0	0	0	0	1	0	0	63	0	3	0	0	0	0	0	0
8972758	0	53	0	0	0	1	1	0	0	1	0	0	53	0	2	1	0	0	1	1	1
3635901	0	34	1	0	0	0	1	0	0	1	0	1	80	0	6	1	3	1	1	1	2
5563026	1	31	0	0	1	1	1	0	0	1	1	0	50	0	1	0	0	0	0	0	2
1758614	1	27	0	0	0	0	1	0	0	1	1	0	31	0	3	0	0	0	0	0	0
3536538	1	36	0	0	1	1	0	0	0	1	0	0	62	0	3	3	0	0	0	0	0
3948193	0	31	0	0	1	0	1	0	0	1	0	0	55	0	2	1	0	2	1	0	2
4983857	0	38	0	0	0	0	1	0	1	1	1	0	50	0	2	4	3	1	2	2	1
4998402	0	29	0	0	0	1	1	0	0	1	1	0	53	0	1	0	1	0	1	0	0
7655540	0	40	1	0	1	0	1	0	0	1	1	0	4	0	3	1	0	0	0	0	0
3142680	1	24	1	1	1	1	1	0	1	1	0	0	42	0	2	0	0	0	0	0	1
6676469	0	50	0	0	0	0	0	0	0	1	0	1	75	1	2	2	3	1	1	0	3
6168350	1	44	0	0	1	0	1	0	0	1	0	1	99	0	3	0	0	0	0	0	0
6485374	1	48	0	0	1	1	0	0	0	1	1	1	100	0	2	0	0	0	0	0	0
1275994	0	57	0	0	0	1	0	0	1	1	1	1	92	0	1	0	0	0	2	3	3
1571901	0	38	0	0	0	1	1	0	0	1	1	1	64	0	3	1	0	0	0	0	0
8604321	1	49	0	0	1	0	1	0	0	1	1	0	91	0	1	0	0	0	0	1	0
6212163	0	54	0	0	1	0	1	0	0	1	0	0	10	0	1	1	0	1	1	1	3
5848011	1	38	0	1	1	0	1	0	1	1	0	1	77	0	1	0	0	0	0	0	0
3018052	1	55	1	0	0	0	0	0	0	1	0	0	64	0	1	0	0	0	0	0	0
4495513	0	35	0	0	0	1	0	0	1	0	0	0	100	1	1	0	2	5	4	4	2
3462969	1	32	0	0	0	1	0	1	1	0	0	1	98	0	1	0	0	0	0	0	0
8973071	0	43	0	0	1	0	1	0	1	1	1	0	65	0	4	1	0	0	0	0	0
4279047	1	40	0	0	0	0	0	0	0	1	1	0	100	0	3	2	0	0	0	0	0
8424160	0	39	0	0	1	0	0	0	1	1	1	0	66	0	1	1	3	0	1	2	1
4975690	1	37	0	0	1	0	1	0	1	1	1	0	10	0	2	0	0	0	0	0	0
4685159	1	23	1	0	0	0	1	1	0	1	0	0	73	0	1	0	0	0	0	0	0
2002718	1	29	1	0	0	0	0	1	0	1	1	0	80	0	1	0	0	0	0	0	0
5656867	0	34	0	0	0	1	1	0	0	1	0	0	85	0	3	3	1	1	0	1	1
2584538	1	41	0	1	1	1	1	0	0	0	0	0	92	0	1	0	0	0	0	0	0
1488617	1	36	0	0	0	1	0	0	0	1	0	1	50	0	1	0	0	0	0	0	1
6655909	1	58	1	0	0	1	0	0	0	1	1	1	52	0	2	1	0	0	0	0	0
5033291	0	47	1	0	1	1	1	0	0	1	1	0	0	0	6	2	1	2	0	0	0
3052675	1	35	0	0	0	0	0	0	1	1	1	1	65	1	1	0	0	0	0	0	0
5317795	0	22	0	0	0	0	0	1	1	1	1	0	28	0	3	2	1	0	0	1	0
3613848	0	41	0	0	0	0	1	0	0	1	0	1	78	1	1	0	1	0	1	0	2
6262547	1	24	0	0	0	0	0	0	0	1	1	0	26	0	1	2	0	0	0	0	0
3041293	1	42	0	0	0	0	1	0	1	1	0	0	88	0	2	0	0	1	0	0	0
9804538	0	26	1	0	0	0	1	0	0	1	1	1	18	0	2	2	2	0	2	0	2
5678549	1	27	1	0	0	1	1	0	0	0	0	1	99	0	1	2	0	0	0	0	0
3024474	1	46	0	0	0	0	1	0	1	1	0	0	50	0	1	0	0	0	0	0	0
5997099	0	52	0	0	0	0	0	0	0	1	0	0	90	0	1	0	1	0	0	0	0
7147277	1	41	0	0	0	1	0	0	0	1	1	0	40	0	1	0	0	0	0	0	0
2672723	1	53	0	0	0	1	0	0	1	1	1	0	76	0	1	0	0	0	0	0	0
3387126	1	38	0	0	0	1	1	0	0	1	1	0	100	1	1	1	1	0	0	0	0
2571151	0	52	0	0	1	0	0	0	0	1	1	1	13	0	1	1	2	1	1	2	0
8218199	0	31	1	0	0	1	0	0	0	1	1	0	50	0	2	2	1	1	1	0	3
8199731	1	42	0	0	0	1	1	0	0	1	1	0	50	1	2	0	0	0	0	0	0
9518620	0	39	1	0	0	1	1	0	0	0	1	1	88	0	2	0	2	3	2	1	1
2315986	0	32	0	0	0	0	1	0	1	1	1	0	80	1	6	2	3	2	1	0	1
3080444	1	35	0	0	0	1	1	0	0	1	1	0	98	0	2	0	0	1	0	0	0
4464246	0	50	0	0	1	0	1	0	0	1	1	0	92	0	1	0	2	0	0	1	0
4821501	1	30	0	0	0	1	1	0	0	0	0	0	100	0	1	0	0	0	0	0	0
7520580	1	39	0	0	0	0	1	0	0	1	1	0	4	0	1	0	0	0	0	0	0
2653031	1	31	1	1	1	1	1	1	0	0	0	1	100	0	2	0	0	0	0	0	2
6994385	0	33	0	0	0	1	1	0	0	1	0	0	30	1	5	1	0	1	0	1	0
5423329	1	28	0	0	1	1	1	1	1	0	0	0	100	0	2	0	0	0	0	0	0
5024795	1	34	0	0	1	0	1	0	0	0	0	0	83	0	5	2	0	0	0	0	0
1605847	1	39	0	0	0	0	1	0	0	1	0	0	82	0	1	0	0	0	0	0	0
5846113	1	41	0	0	0	0	1	0	0	1	1	1	10	0	1	0	0	0	0	0	0
7976042	1	38	0	0	1	0	1	0	0	0	1	0	84	0	2	0	1	0	0	0	0
2632295	0	33	0	0	1	0	1	0	0	0	0	0	75	0	3	1	2	1	0	0	1
7404427	0	44	0	0	0	0	1	0	0	1	0	0	60	1	4	1	0	0	0	0	0
6278210	0	28	0	0	1	0	1	0	1	0	1	0	54	0	4	1	0	0	1	1	0
2091759	0	58	0	0	0	1	0	0	0	1	0	0	89	0	2	1	0	1	1	0	0
2978817	1	32	1	0	0	1	1	1	0	1	1	0	100	0	1	0	0	0	0	0	0
4852539	1	31	0	1	1	0	1	1	1	0	0	0	69	0	1	1	0	0	0	0	0
2593652	1	53	0	0	1	0	0	0	0	0	1	0	79	1	3	0	0	0	0	0	0
8075475	0	32	0	0	1	0	0	0	0	0	0	0	71	0	1	0	0	0	0	1	0
6265975	1	24	0	0	1	0	0	0	0	1	0	1	1	0	2	1	0	0	0	0	0
8448848	1	30	0	0	0	1	1	0	0	1	1	0	47	1	4	0	0	0	0	0	0
8607178	1	36	1	1	1	0	1	0	0	1	0	0	50	1	2	0	0	0	0	0	0
2629882	1	59	1	0	0	0	1	0	0	0	0	0	21	0	4	1	1	0	1	0	0
4382489	1	39	0	0	0	0	0	0	0	1	1	0	83	0	1	0	0	0	0	0	0
4962938	1	32	0	0	0	1	0	1	0	0	1	0	50	1	2	0	0	0	0	0	0
7824799	1	25	0	0	1	1	0	0	0	1	1	0	84	0	3	0	0	0	0	0	0
9972732	0	35	1	0	0	0	0	0	0	1	1	1	100	0	2	1	1	1	1	0	0
7543329	1	28	0	0	0	0	1	0	0	1	0	0	50	1	1	0	0	0	0	0	0
3972938	1	45	0	0	0	0	0	0	1	1	1	0	29	0	2	2	1	1	0	0	0
5623406	1	28	0	0	1	1	0	0	0	1	0	0	70	0	1	0	1	0	0	1	0
5124618	1	21	1	0	0	1	1	1	0	1	0	0	47	0	3	0	2	1	0	1	2
6526223	0	53	0	0	0	0	0	0	0	1	1	0	67	0	2	0	1	0	0	0	0
2529915	1	36	0	0	1	0	1	0	0	1	0	0	100	0	3	2	1	1	1	0	0
2783814	1	38	0	0	0	0	0	0	0	1	1	0	20	0	3	0	0	0	0	0	0
1668543	1	27	0	0	0	1	0	0	0	1	0	0	35	0	2	0	0	0	0	0	0
1007595	1	29	0	0	1	0	1	0	0	1	0	0	100	1	1	0	0	0	0	0	0
1181017	0	42	1	0	0	0	1	1	0	1	1	0	79	0	1	0	1	0	1	0	1
2323491	0	26	0	0	0	0	1	0	0	0	0	0	92	0	3	0	0	1	2	0	1
6783300	1	27	0	0	1	0	0	0	0	1	0	0	81	0	1	0	0	0	0	0	0
3884458	1	26	0	0	1	0	0	0	0	1	0	0	75	0	1	1	0	0	0	0	0
6470177	1	38	0	0	1	1	1	0	1	0	0	0	75	0	4	2	0	0	0	1	0
3145470	0	43	0	0	0	1	0	1	0	1	1	0	35	0	3	1	0	0	1	1	1
3244408	0	30	0	0	0	0	1	0	1	1	1	0	1	0	2	1	1	2	0	0	1
5107540	1	37	0	0	0	0	1	0	0	1	1	0	50	0	1	0	0	0	0	0	0
6069185	1	47	0	0	1	0	0	1	0	1	1	0	96	0	1	0	0	0	0	0	0
2288035	0	39	0	0	0	0	1	0	0	1	1	0	45	1	2	2	1	3	1	1	0
1210043	0	37	1	0	1	0	0	0	0	1	0	1	60	0	1	3	3	2	3	2	1
5755589	1	29	0	0	0	0	1	0	0	1	1	1	33	0	2	0	1	0	0	0	0
9819517	0	45	0	0	0	0	0	0	0	0	0	0	70	0	1	1	0	1	0	0	1
5491703	0	51	0	0	1	0	0	0	1	1	1	0	66	1	1	1	1	0	0	1	2
1704047	0	50	0	0	1	0	0	0	0	1	1	0	100	0	4	4	4	1	2	2	2
9589760	1	26	1	0	0	1	1	0	0	1	1	0	65	1	2	1	2	0	0	0	0
8728347	1	35	0	0	1	1	0	0	1	1	1	0	65	0	3	2	0	0	1	0	0
1979234	0	41	1	0	0	1	1	0	0	1	1	0	98	0	4	4	3	3	5	3	3
8558935	0	46	0	0	1	1	0	0	0	1	1	0	54	0	1	3	0	0	2	1	0
5778320	1	31	0	0	0	0	1	0	0	1	0	0	84	0	2	0	0	1	0	0	0
4849209	1	51	0	0	1	1	0	0	0	0	1	0	81	0	3	0	1	0	1	0	0
4366137	1	39	0	0	0	1	0	0	0	1	1	0	59	0	1	0	0	0	0	0	0
8570583	1	32	0	0	0	0	1	0	1	0	0	0	75	0	2	0	0	0	0	0	0
3814910	0	37	1	0	0	0	1	1	1	1	1	1	100	0	9	1	3	4	4	2	5
5873278	0	31	1	0	1	1	1	0	0	0	1	0	85	0	1	0	0	0	0	0	0
5095096	1	22	1	1	1	1	1	1	0	0	0	0	4	0	2	0	0	0	0	0	0
7076511	0	41	0	0	0	0	0	0	1	0	1	0	57	0	1	0	2	1	0	1	0
5326775	0	24	1	0	1	1	1	0	0	0	0	0	100	0	2	0	0	0	0	0	0
1670882	1	43	1	0	1	1	0	0	0	1	1	0	79	0	3	2	0	0	0	0	0
1092999	1	47	0	0	0	0	0	0	0	1	0	0	6	0	1	2	0	0	0	0	0
4554221	1	32	1	1	1	1	1	0	1	0	0	1	100	0	1	1	0	0	0	0	0
5982638	0	28	0	0	1	1	1	1	0	0	0	0	96	1	5	6	2	2	3	1	6
9607436	1	34	1	1	1	0	0	0	0	1	0	0	85	0	3	0	0	0	2	0	0
1418531	1	31	0	0	1	1	0	1	0	0	1	0	24	0	3	1	3	0	0	0	0
8993855	1	61	0	0	0	1	0	0	1	1	1	0	75	0	1	0	0	0	0	0	0
2626506	1	30	0	0	1	1	0	0	0	1	1	0	11	0	2	0	1	0	1	0	0
4315934	1	39	1	0	1	1	1	0	0	1	1	1	50	0	3	0	0	0	0	1	2
9539193	1	57	0	0	1	0	1	1	0	1	1	1	54	0	2	0	0	0	0	0	0
3133927	0	57	0	0	0	1	0	0	0	1	0	1	75	0	1	2	2	2	2	2	2
8787342	1	37	0	0	1	1	1	0	1	1	0	1	98	0	1	0	0	0	0	0	0
8228647	1	24	0	0	1	1	1	1	1	1	1	0	100	0	8	2	1	1	0	0	0
2458739	1	34	0	0	0	1	1	0	0	1	1	0	100	0	2	0	0	0	0	0	0
6063883	1	33	0	0	1	0	0	0	0	0	0	0	100	0	1	1	0	0	0	0	0
3585471	1	34	0	0	1	0	0	0	1	0	0	0	100	0	2	1	0	0	1	0	0
9361250	0	31	0	0	0	1	1	0	0	0	1	1	96	0	2	3	0	0	0	0	0
3869359	1	34	0	0	0	0	0	0	1	1	1	0	2	0	2	0	0	0	0	0	0
8175880	1	20	0	0	0	0	1	1	0	1	1	0	100	0	5	1	0	0	0	0	0
5776913	0	36	0	0	0	0	1	0	0	1	1	0	47	0	3	2	1	1	0	1	0
3283304	1	39	1	0	1	0	0	0	0	1	0	0	51	0	3	0	2	0	0	0	0
8525376	1	37	1	0	0	1	0	0	1	1	1	1	97	0	4	0	0	0	0	0	0
5226102	1	29	0	0	0	0	0	0	1	1	0	1	49	0	1	1	0	0	0	0	0
6246747	1	49	1	1	1	0	1	0	0	1	1	0	90	0	2	0	0	0	0	0	0
4062455	1	53	1	0	0	1	0	0	0	1	1	0	76	0	3	0	0	0	0	0	0
5324905	1	28	1	0	0	0	1	0	0	1	1	1	100	0	6	0	0	0	0	0	0
4573833	1	44	0	0	1	1	0	0	1	1	1	0	100	0	1	1	0	1	0	0	0
1857408	1	42	0	1	1	0	1	0	0	1	1	0	43	0	1	0	0	0	1	0	0
1071939	0	72	0	0	0	0	1	0	0	1	1	0	80	0	3	0	1	1	0	1	1
5473303	0	36	0	0	0	1	1	0	0	1	0	1	100	0	3	1	0	0	0	0	1
9103636	1	50	0	0	0	1	1	1	0	0	0	0	62	1	1	0	0	0	0	0	0
7745481	0	35	1	1	1	0	1	0	1	0	0	0	61	1	1	1	1	1	1	1	0
8003226	1	31	1	0	0	1	0	0	0	1	1	0	1	0	1	0	0	0	0	0	0
9313821	0	24	0	0	1	0	1	1	0	0	1	0	58	0	2	1	0	0	1	0	0
5012690	1	60	1	0	0	0	1	0	0	1	1	1	92	0	1	0	0	0	0	0	0
4785868	0	48	0	0	0	1	1	0	0	1	1	1	60	0	5	1	0	0	1	0	1
1458815	1	54	0	0	1	0	1	0	1	1	1	0	50	0	2	0	0	0	0	0	0
9754715	1	35	0	0	0	0	1	0	0	1	0	1	40	0	2	1	2	0	0	0	1
6815764	0	38	0	0	1	1	1	0	1	1	1	0	3	1	2	1	0	2	0	0	2
3295290	1	35	0	0	0	0	0	1	0	1	1	1	49	0	1	1	0	1	0	0	0
1382218	1	26	0	1	1	0	1	0	0	0	0	1	53	0	2	0	0	0	0	0	0
3860465	0	40	0	0	1	0	1	0	0	0	0	0	90	0	1	2	3	0	1	1	0
7923958	0	63	0	0	1	0	0	0	0	1	1	0	1	0	2	2	0	0	1	1	1
1007704	1	30	0	0	0	0	1	0	1	1	1	1	29	0	4	0	0	0	0	0	0
7027221	1	58	1	0	0	0	1	0	0	1	0	0	59	1	1	0	0	0	0	0	0
7934319	0	48	0	0	1	0	1	0	0	1	1	0	100	0	5	2	0	1	1	2	3
8639634	1	24	0	0	1	1	1	1	1	1	1	0	100	0	3	0	0	0	0	0	0
1324354	0	31	0	0	1	0	1	0	0	0	0	0	100	0	4	1	0	1	1	2	0
3725210	1	29	0	0	1	0	1	0	1	1	1	0	100	0	1	1	0	0	0	0	0
5420476	0	35	0	0	0	0	0	0	0	1	1	0	60	0	6	1	2	1	0	0	1
1836959	1	34	0	0	0	0	0	0	1	1	1	0	21	0	1	0	0	0	0	0	0
9064793	1	59	0	0	1	1	0	0	0	1	1	0	66	0	1	0	0	0	0	0	0
3176933	0	36	0	0	0	0	1	0	1	1	0	0	48	0	3	1	0	2	0	0	1
1615211	1	36	0	0	0	1	0	0	0	1	1	0	50	0	2	1	0	0	0	1	0
5702325	0	60	0	0	1	1	0	0	0	1	0	0	90	0	3	2	3	3	2	1	3
7177141	0	36	0	1	1	0	1	0	0	1	1	0	82	0	6	1	2	0	0	2	2
1132374	1	36	0	0	1	0	1	1	1	0	0	0	100	0	2	1	0	1	0	0	0
8930036	1	51	0	0	1	0	1	0	0	0	0	0	92	0	2	0	1	0	0	0	0
7874012	0	25	0	0	0	1	1	1	0	0	0	0	74	1	7	3	1	0	4	2	6
7985114	1	36	0	0	1	0	1	0	0	0	0	0	74	0	3	0	0	1	0	0	0
2374039	1	36	0	1	1	0	1	0	0	1	0	0	76	1	2	1	0	1	0	0	0
3524241	1	37	1	0	0	0	1	1	0	0	0	1	19	0	1	0	0	0	0	0	0
8017869	1	23	0	0	1	1	1	0	0	1	1	0	51	0	2	0	0	0	0	0	0
8899335	0	22	0	0	1	0	0	0	0	0	0	0	85	1	2	3	1	2	1	1	2
2944397	0	60	1	0	1	1	0	0	1	1	1	0	7	0	1	0	0	0	1	1	1
2437728	1	44	0	0	0	0	1	0	0	1	0	1	53	0	1	0	0	0	0	0	1
8672623	0	26	1	0	0	0	1	0	0	1	1	0	24	1	3	1	1	2	1	0	2
1040759	0	38	1	0	0	1	1	0	0	1	1	1	49	0	4	2	1	0	1	1	2
1711765	0	35	0	0	1	0	0	0	0	1	1	0	100	0	2	2	1	1	1	3	1
9541389	0	26	1	0	0	0	0	1	0	1	0	0	100	0	1	1	2	0	0	0	0
4158730	1	52	0	0	0	0	1	0	0	1	0	1	60	0	1	0	0	0	0	0	0
3296714	0	40	0	0	0	0	0	0	0	1	0	0	23	0	6	0	0	1	1	0	0
9740808	1	25	0	0	1	0	0	0	0	0	0	0	100	0	6	0	1	0	0	0	1
3756178	0	35	0	0	0	1	0	0	0	0	1	1	100	0	2	1	0	1	2	0	1
2880932	1	41	0	1	1	0	1	0	0	0	0	0	14	0	3	1	1	1	0	0	0
1683313	0	45	0	0	1	0	0	0	0	1	0	0	47	0	1	1	3	2	2	0	3
9765483	1	20	0	0	1	1	0	0	1	1	1	0	1	0	2	0	0	0	0	0	0
7425363	0	54	1	0	0	1	1	0	0	1	1	0	53	0	3	1	2	0	0	0	0
1967830	0	50	0	0	0	1	1	0	0	0	0	0	75	1	3	2	0	0	1	1	0
8019654	1	44	0	0	1	1	1	0	0	0	1	0	100	0	3	1	2	0	0	0	0
4684957	1	48	0	0	1	0	0	0	0	1	1	0	61	0	2	6	0	1	0	0	0
9047951	0	30	1	1	1	1	1	0	0	0	1	1	94	0	2	1	0	0	0	1	0
9532608	1	47	0	0	1	0	0	0	0	0	0	0	65	0	2	2	0	0	0	1	1
9108368	1	44	1	0	1	1	1	0	0	0	0	0	40	0	2	0	0	3	0	0	0
3218552	1	48	1	0	0	1	0	0	1	1	1	1	51	0	1	0	0	0	0	0	0
2510200	1	44	0	0	1	1	1	0	0	1	1	1	100	0	1	1	0	0	0	0	0
7715679	1	50	0	0	1	1	1	0	0	1	1	0	98	0	3	1	0	0	0	0	0
9391014	0	38	0	0	0	1	0	0	0	0	1	1	49	1	2	2	2	1	0	1	1
4828511	0	40	0	0	1	1	0	0	0	1	1	0	76	1	5	2	1	2	5	3	3
3424494	0	59	0	0	0	1	0	0	0	1	0	0	90	0	2	4	3	3	4	2	4
1862947	1	23	0	1	1	0	0	0	0	0	0	0	79	0	1	0	0	0	0	0	0
2602802	1	31	0	0	0	1	0	0	0	1	0	0	28	0	3	1	1	0	1	1	0
7679789	0	35	1	0	0	0	1	1	0	1	0	0	30	0	1	2	0	1	2	3	0
8377863	0	63	0	0	1	0	0	0	0	1	0	0	51	0	2	4	1	3	2	5	2
1254675	0	57	0	0	0	0	1	0	0	1	0	0	46	0	6	3	0	0	4	1	1
5915849	1	44	0	0	1	1	1	1	0	1	1	0	100	0	3	0	0	0	0	0	0
8851887	0	40	0	0	1	1	0	0	1	0	1	0	100	0	3	3	5	3	3	2	1
8824046	1	27	1	0	0	1	1	0	0	1	1	1	100	0	2	0	0	0	0	0	0
2826267	1	63	0	0	1	0	1	0	0	1	1	0	64	0	3	3	0	1	0	0	0
5719017	0	22	0	0	0	1	1	0	1	1	0	0	42	0	3	1	0	2	2	0	3
9199514	0	47	0	0	0	0	1	0	0	1	1	0	49	0	2	1	3	3	4	6	12
5717308	1	54	0	0	1	0	0	0	0	1	1	0	100	0	2	0	0	0	0	0	0
8028669	1	26	1	0	0	0	1	1	1	1	1	0	75	0	3	0	0	0	0	0	0
9374673	0	37	0	0	0	1	0	0	0	1	1	1	40	0	1	0	1	0	0	0	0
7176581	0	38	0	0	0	0	1	0	0	0	0	0	75	0	1	1	0	0	0	2	4
4548428	0	26	0	0	0	0	0	1	1	0	0	0	24	0	8	3	2	5	4	7	6
8681164	1	30	0	0	0	1	0	1	0	1	1	0	50	1	2	1	0	0	0	0	0
7236753	0	58	0	0	1	1	0	0	1	1	1	0	24	0	4	4	2	1	0	1	3
2938659	1	35	0	0	1	0	0	0	0	1	0	0	90	0	3	0	0	0	1	0	0
7937059	1	42	0	1	1	0	1	0	0	1	0	0	76	0	2	0	0	0	0	0	0
8005687	0	54	0	0	0	1	0	0	1	0	0	0	84	0	3	3	2	2	1	1	3
9913257	1	47	1	0	0	0	1	1	0	1	1	0	95	0	3	0	1	0	0	0	0
4666518	1	48	0	0	0	0	1	0	0	1	1	1	50	0	1	1	0	0	0	1	0
6385199	1	32	0	1	1	0	0	0	0	1	1	0	50	0	3	0	0	0	0	0	0
3362612	0	44	1	0	0	0	1	1	0	1	0	0	30	0	1	0	0	0	0	1	1
7076677	1	40	0	0	1	0	0	0	1	1	0	1	99	1	1	0	0	0	0	0	0
7421451	1	32	1	0	0	1	1	0	0	1	1	1	100	0	2	1	0	0	0	0	0
7723385	1	57	1	0	1	0	0	1	0	1	1	0	59	0	2	0	0	0	0	0	0
2608823	1	40	1	0	0	1	1	0	0	1	1	0	51	0	1	0	0	0	0	0	0
6641213	0	53	1	1	1	1	1	0	0	0	0	0	97	0	5	0	1	0	0	0	0
4434038	1	50	0	0	0	1	1	1	0	1	0	0	80	0	2	1	2	0	1	1	2
1369878	1	31	1	0	0	1	1	0	1	1	1	1	25	1	2	0	0	0	0	0	0
6471272	1	34	0	0	1	1	1	0	1	1	1	0	83	0	1	5	1	0	0	0	0
1611490	1	51	1	1	1	1	0	0	1	0	1	0	33	0	1	0	0	0	0	0	0
9834641	1	40	1	0	0	1	1	0	0	1	1	0	85	0	2	0	0	0	0	0	0
4122990	1	31	1	0	0	1	1	0	0	1	0	0	20	0	1	0	1	0	0	0	0
6249907	1	29	1	1	1	0	1	0	0	0	0	1	48	0	1	0	0	0	0	0	0
2371719	0	40	1	1	1	0	1	0	0	0	0	1	100	0	2	0	2	1	1	0	0
3741498	0	38	0	0	0	0	1	0	0	0	1	0	54	0	6	12	10	10	5	8	8
5750946	0	30	1	0	1	0	1	0	0	1	1	1	100	1	3	2	1	0	0	1	2
2305124	1	35	1	0	0	0	0	0	0	1	1	0	83	0	2	0	0	0	0	0	0
2726857	1	34	1	1	1	1	1	1	0	0	1	0	51	0	6	0	0	0	0	0	0
1086522	0	27	1	0	0	0	1	0	0	1	1	0	10	0	2	3	3	2	0	1	1
1411048	1	51	1	0	0	0	1	1	0	1	0	0	67	1	1	1	0	0	0	0	0
6184732	0	36	0	0	0	0	0	1	0	1	0	1	8	0	3	3	1	1	0	3	0
3691552	1	28	1	1	1	1	1	0	1	0	0	1	10	1	1	0	0	0	0	0	0
1848099	1	32	0	0	0	0	0	1	1	1	1	0	64	0	2	1	0	0	0	0	0
7603625	1	21	1	1	1	1	1	0	0	0	0	0	48	0	1	0	0	0	0	0	0
1038362	1	43	0	0	0	1	0	0	0	1	1	0	97	0	2	0	0	0	2	0	0
6261515	0	54	0	0	0	1	0	0	1	1	1	0	97	0	5	4	3	4	3	2	4
5115842	1	31	1	0	0	0	1	0	1	0	0	1	75	1	2	0	0	0	0	0	0
9229006	1	47	1	1	1	0	1	0	0	1	1	0	50	0	1	1	0	1	1	0	0
2896613	1	29	1	1	1	1	0	0	0	0	0	0	66	0	1	0	0	0	0	0	0
3916829	0	26	1	0	0	1	1	0	0	1	0	0	80	1	7	3	3	5	0	0	1
4046031	0	52	1	0	0	0	1	0	0	1	0	0	25	0	3	3	1	3	2	2	1
6893500	0	34	1	0	1	1	1	0	0	1	0	1	75	0	1	2	1	0	0	1	0
2314533	1	36	1	0	0	1	1	0	0	1	1	0	33	0	1	0	0	0	0	0	0
6524619	1	27	1	0	0	0	1	1	0	1	1	0	65	0	1	0	2	2	0	0	0
2879297	1	44	1	0	0	0	1	0	0	0	0	0	45	0	1	0	0	0	0	0	0
3824312	0	39	1	0	0	1	0	0	1	0	1	0	55	0	3	0	3	2	1	1	2
8133479	1	27	1	0	0	0	0	1	0	1	1	1	100	0	2	3	2	0	0	0	0
1399844	0	49	1	1	1	1	0	0	0	1	1	0	100	0	2	3	1	0	1	0	1
2005934	1	37	0	0	0	0	1	0	0	1	0	1	61	0	2	0	1	0	0	0	0
2420236	0	26	1	0	0	0	0	0	0	1	1	1	45	0	4	0	1	2	0	3	0
2406280	1	23	1	0	0	1	1	1	0	0	0	1	34	0	1	0	0	0	0	0	0
9190817	1	30	1	0	1	1	0	0	0	1	1	0	70	0	2	0	0	0	0	0	0
2682856	0	57	1	0	0	0	0	0	0	1	0	1	46	0	2	1	1	1	1	2	0
3179196	0	29	1	0	1	1	0	0	0	0	1	0	70	0	2	1	0	0	2	3	1
6015526	1	28	1	1	1	1	1	0	0	0	1	0	33	0	3	0	0	0	0	0	0
2827290	0	27	1	1	1	0	1	0	0	0	0	1	0	0	1	1	0	2	0	1	0
8162747	1	50	1	0	0	0	0	0	0	1	0	1	50	0	2	0	0	0	1	0	0
3132956	0	32	1	0	1	0	1	0	0	1	1	0	6	1	1	1	0	0	1	1	1
1616733	1	29	1	0	1	0	1	0	0	1	1	0	80	1	1	0	0	0	0	0	0
1143879	0	45	0	0	0	1	1	0	0	1	0	0	82	0	2	0	2	3	1	0	0
8658695	1	34	1	0	0	0	1	1	0	1	0	0	49	1	1	1	0	0	0	0	0
8971245	0	39	1	0	0	0	1	0	0	1	1	1	38	0	2	2	3	0	1	2	4
1055995	0	41	1	0	0	0	0	1	0	1	0	1	100	0	3	1	0	2	1	0	1
7715473	1	30	0	0	1	0	0	1	1	1	1	0	97	0	2	0	0	0	0	0	0
8537276	1	28	1	0	0	0	1	0	0	1	0	0	100	0	3	0	0	0	0	0	0
7852892	1	28	1	0	0	1	1	0	1	1	1	1	50	0	1	0	0	0	0	0	0
3746401	1	28	1	0	0	1	1	0	1	0	1	1	85	0	2	0	0	0	0	1	0
8899195	1	50	1	0	0	1	0	0	0	1	1	0	65	0	1	0	0	0	0	0	0
2473834	0	31	0	0	0	1	1	0	1	1	0	1	52	0	3	0	2	1	1	0	2
1163670	0	38	1	0	0	0	1	1	1	1	1	1	77	0	4	2	0	1	1	0	0
8494248	1	57	0	0	0	0	0	0	1	1	1	0	58	0	2	0	0	1	0	0	0
5627747	0	47	1	0	1	1	0	0	0	0	1	0	88	0	6	0	3	2	2	4	3
6805188	0	23	1	1	1	1	1	0	0	1	0	1	65	0	5	3	0	1	1	0	5
7797347	0	36	1	0	0	0	1	1	1	1	0	0	62	0	5	2	2	0	0	1	2
4112930	0	36	1	0	0	1	0	0	1	1	0	0	50	0	2	0	0	0	0	1	1
1854370	1	35	0	1	1	0	0	0	0	0	1	0	100	0	3	5	5	1	0	0	0
6897354	1	49	1	1	1	1	1	1	0	1	1	0	100	0	1	2	2	0	0	0	0
1375959	1	22	1	0	0	0	1	0	0	1	1	0	100	0	1	0	0	0	0	0	0
6800491	0	36	1	0	0	1	1	0	0	1	1	1	18	0	3	2	2	0	1	0	0
1249832	1	30	0	0	0	1	1	0	0	1	0	0	50	0	1	1	0	0	0	0	0
6025935	0	36	1	0	0	0	0	0	1	1	0	0	14	0	3	0	0	1	0	1	0
8136087	0	36	1	0	0	0	0	0	0	1	0	1	0	0	3	0	0	0	3	0	0
2498085	1	34	1	0	0	0	1	1	1	1	1	0	100	1	1	0	0	0	0	0	0
7222234	0	61	1	0	0	0	0	0	0	1	0	0	25	0	2	1	1	0	0	0	1
4936492	1	29	0	0	0	0	1	0	0	1	1	1	59	1	1	0	0	1	0	0	0
9115899	1	40	0	0	0	1	0	0	0	1	1	0	68	1	5	2	0	0	0	2	0
6903845	1	35	1	1	1	0	1	1	0	1	0	1	50	1	1	0	0	0	0	0	0
5606884	1	21	0	0	0	0	0	0	1	1	0	0	39	1	2	0	0	1	0	0	1
1755729	1	35	1	0	0	1	1	0	0	0	0	1	47	0	3	1	0	0	1	0	0
9489709	0	31	1	0	0	1	1	1	0	0	0	0	50	0	2	5	2	2	1	1	1
7941142	1	41	1	0	0	0	1	0	0	1	0	0	9	0	4	0	0	0	0	0	0
4561674	1	34	1	0	0	1	0	0	0	1	0	0	100	0	4	0	0	0	0	0	0
4874144	1	41	1	0	0	0	1	0	0	0	0	0	86	0	1	1	0	0	0	0	0
2342373	0	53	0	0	0	0	1	0	0	1	0	0	32	0	1	1	0	0	1	1	0
7395019	1	27	1	1	1	1	0	0	0	1	1	0	100	0	1	0	0	0	0	0	0
5814784	1	29	1	0	0	0	1	0	0	1	1	0	100	0	2	1	0	0	0	0	0
1184818	0	33	0	0	1	0	1	0	0	0	0	0	66	0	5	3	0	2	1	2	2
3077041	0	30	1	0	0	0	1	1	0	0	0	1	100	0	2	1	2	0	1	1	0
9919596	1	41	1	0	1	0	1	0	0	1	0	0	100	0	2	0	1	0	0	0	0
8602400	0	71	1	0	0	0	0	1	0	1	0	0	60	0	1	3	1	0	1	0	1
9284173	0	50	0	0	0	0	0	0	1	0	0	0	79	0	4	0	2	3	1	1	1
9709569	0	28	1	0	0	1	1	0	0	1	0	1	82	0	5	0	0	1	0	1	1
5476917	0	30	1	0	0	1	0	1	0	0	1	1	46	0	2	0	0	0	0	0	0
1106010	0	39	0	0	0	0	1	1	1	1	0	0	100	0	3	9	3	6	1	4	2
5091991	1	47	0	0	0	0	1	0	0	1	1	0	42	0	3	0	1	1	0	0	0
4194569	0	41	0	0	0	1	1	0	0	0	1	0	30	0	2	7	4	4	2	2	3
8475932	0	30	1	0	0	0	0	1	0	1	1	1	100	0	5	3	2	2	1	1	3
4749215	1	44	1	0	0	1	0	0	0	1	1	0	51	0	1	0	0	0	0	0	0
6636369	0	56	1	0	0	0	0	0	1	1	1	1	25	0	1	1	2	1	3	5	4
9418333	1	52	0	0	0	0	1	0	0	1	1	0	54	0	2	0	0	0	0	0	0
9443480	0	37	1	0	0	0	1	1	0	1	1	0	68	0	2	1	3	1	0	2	0
8969707	0	34	1	0	0	0	1	0	0	1	0	1	50	0	2	2	3	1	1	1	1
2194820	1	30	1	0	0	0	1	0	0	1	0	1	50	1	2	0	0	0	0	0	1
8158477	1	27	1	0	0	0	1	1	1	1	0	0	100	1	2	0	0	0	0	0	0
5080579	1	35	0	0	1	0	0	0	0	0	0	0	69	1	7	0	1	0	0	0	0
9753428	0	53	1	0	1	1	1	0	0	1	0	0	86	0	3	5	4	2	2	1	1
5756183	0	55	1	0	0	0	1	0	1	1	0	0	55	0	3	1	3	1	2	1	0
4371697	1	36	1	0	0	0	0	0	0	1	0	0	72	0	1	2	0	1	1	0	0
6411697	1	41	0	0	0	1	0	1	1	1	1	0	45	0	2	2	0	0	0	0	0
4812508	1	32	1	0	0	0	0	1	1	1	0	0	44	0	1	0	0	0	0	0	0
2278190	0	40	0	0	0	1	1	0	0	0	0	0	39	1	2	3	0	2	3	0	0
2843287	0	53	0	0	0	0	0	0	0	1	0	0	96	0	4	5	3	1	1	0	1
4886645	1	40	0	0	1	0	0	0	1	1	1	0	45	1	3	0	0	0	0	0	0
4369250	1	42	1	0	0	0	1	0	0	1	1	0	28	0	1	1	0	0	0	0	0
9442756	1	44	0	0	0	1	0	0	1	1	1	0	36	0	1	1	1	0	0	0	0
4552446	0	46	1	0	0	1	1	0	0	1	1	0	95	1	4	4	7	4	2	4	1
2745371	0	42	0	0	0	1	1	0	1	0	0	1	56	0	2	0	2	1	1	2	0
8881314	1	33	0	1	1	1	1	0	0	1	1	1	20	0	6	2	1	0	0	0	0
3694723	0	26	0	0	0	0	1	0	0	0	0	0	35	0	2	1	1	1	1	0	0
6889827	0	29	1	0	0	0	1	0	0	0	0	0	50	0	3	3	3	1	2	2	1
5565430	0	31	1	0	0	0	0	0	1	0	0	1	80	1	4	1	1	2	2	0	0
9805140	1	21	0	0	0	0	1	0	0	1	1	0	95	0	1	2	1	0	0	0	0
2512514	0	29	0	0	0	1	1	0	0	0	0	0	100	1	3	2	3	0	0	2	1
9054417	0	57	0	0	0	0	0	0	1	1	1	0	86	0	1	0	2	0	0	0	0
5952467	1	35	0	0	1	0	1	0	1	1	1	0	50	0	3	0	2	2	0	0	0
6137030	0	40	0	0	0	1	1	1	0	1	1	0	30	0	6	2	2	0	1	1	0
6598826	0	63	0	0	0	1	0	0	0	1	0	0	100	0	1	2	5	4	4	2	1
9065452	1	34	0	0	1	1	0	0	0	0	0	0	100	0	1	0	1	0	0	0	0
8824688	1	31	0	0	0	0	1	0	0	1	0	1	100	0	2	0	0	0	0	0	0
1225633	1	33	0	1	1	1	1	0	0	0	0	0	90	0	1	0	0	0	0	0	0
5055800	1	57	0	0	0	1	1	0	0	1	1	0	25	0	1	1	0	0	0	0	0
9136943	1	53	0	0	0	0	0	0	0	0	1	0	50	0	1	0	0	0	0	0	0
1217135	1	26	1	0	0	1	0	0	0	1	1	1	41	0	1	0	0	0	0	0	0
3180658	0	42	0	0	0	0	1	0	0	0	0	0	13	1	1	2	1	0	1	0	1
4387571	1	37	0	0	0	0	1	0	1	0	0	0	50	0	1	0	0	0	0	0	0
8931921	1	50	0	0	0	0	0	0	0	1	1	0	4	0	5	1	0	1	1	0	0
2585087	0	35	1	0	1	0	1	0	0	0	0	1	50	1	3	2	1	1	0	1	0
4312223	1	42	1	0	0	0	1	1	0	0	0	0	73	0	1	0	0	4	2	1	2
2676017	0	30	0	0	0	1	1	0	0	0	1	0	100	0	3	1	0	1	1	1	0
6277254	0	41	0	0	0	0	0	0	0	1	1	1	50	0	2	5	1	2	0	0	1
2685516	0	43	0	0	0	1	0	0	0	1	1	0	35	0	1	1	0	0	0	0	1
7172362	1	20	0	0	1	0	0	0	0	0	0	1	34	0	2	0	1	0	0	0	0
8105298	1	55	0	1	1	0	0	0	0	1	1	0	61	0	1	0	0	0	1	0	0
5916817	0	53	0	0	0	0	0	0	0	1	1	0	75	0	1	5	0	2	2	1	0
4300105	1	26	0	1	1	0	0	0	1	0	0	0	80	0	1	0	0	0	0	0	0
9779441	0	67	0	0	0	0	0	0	1	0	0	1	77	0	1	1	2	3	0	0	0
2024378	0	38	0	0	0	0	1	0	0	1	1	0	22	1	2	1	0	0	1	2	1
3942183	1	51	0	0	0	0	1	0	0	1	1	0	42	0	1	1	1	0	0	0	0
2902715	1	37	1	0	0	0	1	0	0	1	0	0	91	0	1	2	1	1	0	0	0
1489253	0	42	0	0	0	0	1	0	0	1	0	1	60	0	1	0	1	0	0	0	0
9872220	0	50	0	1	1	0	1	0	1	0	1	0	83	0	2	0	0	0	0	0	0
2454162	1	42	0	0	0	0	0	0	1	1	1	0	47	0	1	1	1	0	1	0	0
9455763	1	56	0	0	0	0	1	0	1	1	1	1	60	0	1	0	0	0	0	0	0
7213898	1	37	0	0	0	0	1	0	0	1	1	0	37	0	1	1	0	1	0	0	0
5457915	1	33	1	0	0	1	1	0	0	1	1	1	23	0	2	0	0	0	0	0	0
6633596	0	47	1	1	1	1	0	0	0	1	0	0	83	0	7	2	3	3	1	3	3
6313496	1	31	0	0	0	0	1	0	0	1	1	0	46	1	2	1	0	0	0	0	0
1613862	0	37	1	0	0	0	0	1	0	1	1	0	50	0	3	1	0	1	0	0	1
9603417	0	32	0	0	0	0	1	0	0	0	1	1	61	0	2	2	0	1	0	1	1
3526767	1	51	1	0	0	0	0	0	0	1	1	1	55	0	2	0	0	0	0	0	0
9559543	1	23	1	0	0	0	1	0	0	0	0	0	46	0	2	0	0	0	0	0	0
9206316	1	31	1	1	1	1	1	0	0	1	0	0	80	0	3	1	0	1	0	0	0
4285473	1	26	0	0	0	0	0	1	1	1	1	1	80	0	2	0	0	0	0	0	0
8473306	1	38	0	0	1	1	0	0	0	0	0	0	47	0	3	0	0	0	0	0	0
5968209	1	41	1	0	0	1	1	0	0	1	0	0	100	0	2	2	0	0	0	0	0
1873389	1	20	1	1	1	1	0	0	0	1	1	0	99	0	10	3	0	0	0	0	0
1664388	1	30	0	0	0	0	0	0	0	1	1	0	100	0	3	1	0	1	1	1	0
6449445	0	61	0	0	1	0	0	0	0	0	0	0	100	0	1	0	2	1	2	0	0
3265415	0	43	1	0	1	0	1	0	0	1	1	1	80	1	5	2	4	2	5	2	4
1452442	0	36	0	0	0	0	1	0	0	1	0	1	48	1	3	3	1	2	1	1	1
4464283	0	31	0	0	0	1	1	0	1	0	0	0	51	1	5	3	3	1	1	0	2
5528853	1	64	0	0	0	0	0	0	0	1	0	0	57	0	1	0	0	0	0	0	0
1628948	1	22	1	0	1	0	1	0	1	1	1	1	100	1	2	2	2	0	0	0	0
4542399	1	26	0	0	0	1	0	0	0	1	1	0	56	0	2	3	2	0	0	0	0
9788522	0	25	0	0	0	0	0	0	0	0	0	0	54	0	4	3	1	2	3	2	1
3564561	0	53	0	0	0	0	0	0	0	0	0	0	50	0	4	0	2	2	1	0	2
7918087	1	60	0	0	1	0	0	0	0	1	0	0	91	0	1	0	0	0	0	0	0
9527897	0	21	0	0	0	1	1	1	0	0	0	0	25	0	2	2	1	0	1	1	0
6109386	1	28	0	0	0	1	0	0	1	1	1	0	100	0	3	0	0	0	0	0	0
5394691	0	32	0	0	0	0	0	0	0	1	0	0	70	0	1	2	2	0	0	2	1
1551210	0	50	1	1	1	0	1	0	1	1	1	1	61	0	4	0	1	2	1	0	0
6389571	0	33	0	0	0	0	1	0	1	1	1	0	75	0	1	0	2	2	0	0	1
9537122	1	32	0	1	1	1	0	0	1	1	1	0	100	0	2	0	0	0	0	0	0
1800639	0	47	1	0	0	0	0	0	0	1	0	0	79	0	2	1	1	2	0	0	0
8804825	1	39	0	0	0	1	0	0	0	1	1	0	50	0	5	3	2	1	0	0	0
6886129	1	23	0	0	0	1	0	1	1	1	1	1	25	0	3	0	0	1	0	0	0
4031305	0	52	0	0	0	0	0	0	1	1	1	0	25	0	5	2	0	1	0	2	0
7637727	1	40	0	0	0	0	0	0	0	1	1	0	67	0	1	0	0	0	0	0	0
8996425	1	40	0	0	0	1	0	0	0	1	0	1	100	0	2	0	1	0	0	0	0
8211216	0	42	1	0	0	0	0	1	0	1	0	0	50	0	1	1	1	0	0	0	1
2292397	1	26	0	0	0	0	0	0	1	0	1	1	11	0	1	0	1	1	0	0	0
2853385	0	47	0	0	0	1	1	0	0	0	0	1	70	1	2	1	1	0	2	1	1
6215224	1	42	0	0	0	0	1	0	0	1	1	0	80	0	2	1	1	0	0	0	0
6714550	1	53	0	1	1	1	0	0	0	0	1	0	31	0	1	0	0	0	0	0	0
3061014	0	51	0	0	0	1	1	0	1	1	1	0	49	0	2	4	3	2	4	5	4
1434698	1	41	1	0	0	0	0	0	1	1	0	0	100	0	2	1	0	0	0	0	0
7610842	0	56	0	0	0	1	0	0	0	1	0	0	12	0	1	3	4	2	4	3	3
9497323	0	31	0	0	0	0	0	0	0	1	0	0	95	0	2	1	2	0	1	2	2
5713665	1	49	0	0	1	0	0	0	0	0	0	0	97	0	2	0	0	0	0	0	0
9520690	0	53	1	0	1	0	1	0	0	1	0	0	70	0	8	4	3	2	1	1	2
4459592	0	24	1	0	0	0	0	0	1	1	1	1	23	1	2	3	2	1	0	0	0
8252574	1	36	0	0	1	0	0	0	0	0	0	1	77	0	4	1	0	0	1	0	0
5587057	0	53	0	0	0	0	1	0	0	1	1	0	90	0	9	3	5	2	2	2	2
4242290	0	59	0	0	0	0	1	1	1	1	0	1	66	0	5	2	2	0	1	1	0
7121634	0	46	0	0	0	0	1	0	0	0	0	0	100	0	1	0	0	1	2	0	1
5105320	0	24	0	0	0	0	1	0	1	0	0	0	36	0	2	2	2	1	1	2	0
1934608	0	23	1	0	1	0	1	0	0	1	1	0	100	0	2	1	1	0	1	1	0
4764221	0	38	0	0	1	1	0	0	0	0	0	0	70	0	1	1	3	1	1	0	0
4309074	0	24	1	0	0	0	1	0	0	1	0	1	76	0	2	3	2	1	2	5	0
1278041	1	31	0	0	0	0	1	0	0	1	1	0	50	0	2	2	0	0	0	0	0
8085509	1	36	1	0	1	0	1	1	0	1	1	0	84	0	1	0	0	0	0	0	0
3357889	0	52	0	0	0	0	1	0	0	1	0	0	25	0	3	1	0	0	1	0	0
2398659	1	41	0	0	0	0	1	0	0	1	0	0	50	0	1	0	0	0	0	0	0
8466720	0	32	0	0	0	0	1	0	0	0	0	0	65	0	6	4	4	2	1	3	1
3150161	1	40	0	0	0	0	1	0	0	1	0	0	21	0	3	0	1	0	0	0	0
1090001	1	45	1	0	0	1	1	0	1	1	1	0	100	0	2	1	2	0	0	0	0
1604399	1	25	0	1	1	0	0	0	0	0	1	1	74	0	1	1	0	2	0	0	0
9409676	1	52	1	0	0	1	0	0	0	1	1	0	71	0	1	0	0	0	0	0	0
4718024	0	30	0	0	1	1	1	1	0	1	0	0	100	1	2	5	3	3	2	1	2
9959383	0	29	0	0	1	1	0	1	0	0	1	1	60	0	3	0	1	0	2	0	1
3480104	0	62	0	0	0	0	1	0	0	0	0	0	65	0	1	0	0	0	2	2	3
5145464	0	62	1	0	0	0	1	0	0	1	0	0	100	0	2	0	0	3	2	1	2
4362736	0	33	1	0	0	1	0	0	1	0	1	0	52	1	1	1	3	0	0	2	1
1376063	1	43	1	0	0	0	1	1	0	1	0	0	70	0	2	0	0	0	1	2	0
6774141	0	38	0	0	1	0	1	0	0	0	1	0	100	1	1	0	0	0	0	0	0
9521718	1	44	0	1	1	0	0	1	1	1	0	0	16	0	1	0	0	0	0	0	0
4347193	1	25	0	0	0	1	1	0	1	1	1	0	70	0	3	0	1	0	0	0	0
1201823	1	33	1	0	0	0	1	1	1	1	0	0	85	0	1	0	2	0	0	0	0
5371898	0	44	0	0	0	0	0	0	0	1	1	1	100	0	1	0	0	1	1	0	0
9666231	0	34	0	0	0	0	1	0	0	1	0	0	40	0	7	5	9	4	1	0	0
9774695	1	24	0	0	0	0	0	1	0	1	1	0	57	0	1	0	0	0	0	1	0
5034251	0	38	0	0	0	1	0	0	1	0	0	0	24	0	5	4	1	2	1	1	0
6170758	0	47	0	0	0	0	0	1	0	1	1	0	70	0	4	2	1	0	3	1	1
8265580	1	48	1	0	1	0	1	1	0	0	0	0	83	0	1	2	0	0	0	0	0
6429218	0	24	0	0	1	1	0	1	0	0	0	0	69	1	3	1	1	1	3	1	1
6596828	0	44	0	0	1	0	0	1	1	1	0	1	89	0	3	3	5	2	2	4	2
2498139	1	34	0	0	1	1	1	0	0	1	1	0	37	0	1	2	1	2	1	0	0
3443460	0	45	0	0	0	0	1	0	1	1	0	1	70	0	3	2	4	3	2	0	1
5705172	0	63	1	0	0	0	1	1	0	1	0	0	0	0	2	1	2	0	0	1	1
2139234	1	26	0	0	1	1	0	1	0	1	1	0	54	0	1	0	0	0	0	0	0
5689617	0	54	0	0	1	1	0	1	1	1	0	0	71	0	3	2	3	2	1	3	2
3861961	0	41	0	0	0	0	0	0	1	1	1	0	80	0	3	1	2	2	1	1	0
1802531	0	28	1	0	0	1	1	0	1	1	0	0	61	0	1	1	0	0	0	0	0
6923001	1	27	0	0	0	0	0	0	0	1	0	0	50	0	2	0	0	0	0	0	0
9351515	1	34	1	0	0	1	0	0	0	1	1	0	100	1	1	0	0	0	0	0	0
9224660	1	46	0	0	0	1	1	0	0	1	0	1	48	0	1	0	0	0	0	0	0
8043879	0	36	1	0	0	1	1	0	0	1	1	0	51	0	4	1	3	1	2	0	3
3279733	0	27	1	0	0	0	1	0	0	0	0	1	65	0	2	1	0	0	0	3	0
7918185	1	51	0	0	0	0	1	0	1	1	1	1	50	0	1	0	1	0	0	1	0
6818589	0	36	1	0	0	1	1	0	0	1	1	1	100	0	5	2	1	0	0	0	0
7742506	1	44	0	0	0	0	1	0	1	1	1	0	90	1	3	2	1	0	0	0	0
8102306	1	57	0	0	0	0	1	0	0	1	0	0	50	0	2	0	0	0	0	0	1
8237396	1	37	0	0	0	0	0	0	0	1	1	0	45	0	2	0	2	1	0	0	0
3885686	0	53	0	0	1	0	0	0	0	1	1	0	38	0	2	4	4	1	4	3	2
8138282	1	35	1	0	1	1	1	0	0	1	1	0	92	0	2	0	0	1	2	0	0
4494676	1	25	1	0	0	0	1	0	0	1	1	0	41	0	1	0	0	0	0	0	0
1765459	0	51	0	0	0	1	0	0	1	1	0	0	57	1	3	1	2	0	2	1	2
5072166	0	46	0	0	0	1	0	0	0	1	1	0	47	1	3	2	2	3	2	2	0
7888469	0	48	0	0	0	0	0	0	1	0	1	0	71	0	6	1	1	1	3	2	1
4525865	0	57	1	0	0	1	1	0	0	1	1	0	80	0	1	2	2	2	2	1	2
2977997	1	21	0	0	0	1	0	0	1	0	0	1	50	0	5	0	0	0	0	0	0
3939510	1	24	0	0	1	1	0	1	1	0	0	0	48	0	1	0	0	0	0	0	0
2106303	0	47	1	0	1	1	1	0	0	0	1	0	100	0	2	1	1	2	1	2	2
8517417	0	31	1	0	0	1	0	0	0	1	1	1	12	0	4	2	2	0	0	0	0
7402735	1	35	0	0	0	0	1	0	0	1	1	0	60	0	1	0	0	1	0	0	0
3551147	1	36	0	0	0	1	1	1	1	1	1	1	29	0	3	0	0	0	0	0	0
2820146	0	36	0	0	0	0	0	0	0	1	0	0	70	0	1	4	1	1	2	1	0
5088886	0	36	1	0	0	1	0	0	0	1	0	0	33	0	3	0	0	0	1	2	0
7579791	0	35	0	0	1	0	0	1	1	1	1	0	43	0	6	1	1	0	0	0	0
8087193	0	59	0	0	0	1	0	0	0	1	1	1	95	0	7	7	7	3	4	2	4
1874374	0	45	1	0	1	0	1	0	0	1	0	0	69	0	3	2	2	1	1	1	0
6902959	0	62	0	0	0	0	1	0	0	1	1	0	100	0	2	3	3	2	3	2	1
6133883	1	27	0	0	0	1	1	0	0	1	1	0	100	0	3	1	0	1	0	0	0
5440888	0	58	0	0	1	0	1	0	0	1	1	0	100	0	2	2	0	1	3	1	3
2322699	1	50	0	0	0	1	1	0	0	0	0	1	100	0	4	0	0	2	0	0	0
3291747	0	33	0	0	0	1	0	0	0	1	0	0	72	0	1	0	1	2	0	0	0
8224052	1	33	1	0	0	1	1	0	1	1	1	0	86	1	2	0	0	0	0	0	0
5482767	0	67	0	0	0	0	0	0	0	1	0	0	18	0	5	2	3	3	8	6	5
3106660	1	57	1	0	0	1	1	0	0	1	0	0	80	0	2	0	0	0	0	0	0
1580428	0	51	0	0	0	0	0	0	1	1	1	0	50	0	1	1	1	2	1	2	1
8212455	0	42	1	0	0	0	1	0	0	1	0	0	56	1	3	0	0	0	0	1	0
5743169	1	34	1	0	0	0	1	0	0	1	1	0	50	0	3	0	0	1	0	0	0
1401550	1	29	1	0	0	0	1	0	0	1	0	0	25	0	5	3	0	1	0	0	0
9847795	1	25	1	0	0	0	1	0	0	1	0	0	47	0	2	0	1	0	0	1	0
1980377	1	46	0	0	0	1	0	0	0	1	0	0	30	0	1	0	0	0	0	0	0
9207983	1	44	0	0	0	0	1	0	0	0	1	0	90	0	1	1	0	0	0	0	0
5583672	1	36	0	0	0	0	0	0	0	1	1	1	57	0	2	0	0	0	0	0	0
3936288	1	60	1	0	0	0	0	0	0	1	1	0	28	1	1	0	0	0	0	0	0
8223955	0	32	0	0	1	0	1	0	0	0	0	1	45	0	2	2	0	0	0	0	1
4121806	0	33	0	0	0	0	1	0	0	1	1	0	100	0	2	0	1	1	0	1	0
2624058	1	25	0	0	0	1	0	0	0	1	1	0	81	0	2	0	1	0	0	1	0
5089976	0	48	1	0	0	0	1	0	0	1	1	0	75	0	6	6	3	3	7	7	9
2450026	1	36	0	0	0	0	0	0	0	1	1	0	1	0	1	1	2	0	0	0	0
8529430	0	33	1	1	1	1	1	0	0	0	0	0	74	1	5	2	2	2	1	0	1
8667889	1	36	0	0	0	1	0	0	0	0	1	0	32	0	1	0	0	0	0	0	0
6455035	0	34	1	1	1	1	0	0	0	0	1	1	13	1	1	2	0	0	0	1	0
6155175	0	52	0	0	0	0	0	1	0	1	1	0	32	0	2	0	1	0	1	1	0
8979775	1	33	1	0	1	0	1	0	1	1	1	1	50	0	1	0	0	0	0	0	0
3627461	1	61	0	0	1	0	0	0	1	0	1	1	92	0	2	0	1	1	0	0	0
3422372	0	33	0	0	0	0	1	0	0	1	1	0	48	0	3	1	0	1	0	0	0
1392541	1	48	0	0	0	1	0	1	0	1	0	0	97	1	1	0	0	0	0	0	0
9879246	0	27	0	0	0	0	0	1	1	1	0	0	75	0	7	4	2	3	1	2	0
2599195	0	42	0	0	0	1	0	0	1	1	0	0	100	0	1	2	4	2	5	5	4
8989496	1	24	0	0	0	0	0	1	0	1	0	1	50	0	2	1	0	0	0	0	0
5920549	0	36	0	0	0	0	1	0	0	1	0	0	52	0	2	2	0	0	0	0	0
1082589	1	51	0	0	0	0	0	0	0	1	1	1	88	0	1	0	1	1	0	0	0
5278383	1	18	1	0	0	0	1	0	1	0	1	0	45	0	1	0	0	0	0	0	0
8770096	0	35	1	0	0	1	1	1	0	1	1	0	30	0	3	1	0	1	2	2	3
8468722	0	31	0	0	1	1	0	0	0	1	1	0	31	0	2	3	0	0	1	0	0
7610060	1	26	0	1	1	0	1	1	1	0	1	0	90	0	1	0	0	1	0	1	0
5204620	0	46	0	0	1	0	0	0	1	1	0	1	41	0	2	2	0	1	1	1	0
8692682	0	37	1	0	0	0	1	0	0	1	1	0	65	0	12	7	0	1	1	1	2
6472006	0	56	0	0	0	1	0	0	0	1	0	0	52	0	3	1	1	1	0	1	0
1188140	0	33	0	0	0	0	1	1	0	0	0	1	53	1	2	1	4	3	4	2	2
1003477	1	27	0	1	1	0	1	1	0	0	1	1	25	1	3	1	0	0	0	3	0
2012385	0	45	0	0	0	0	0	0	0	1	1	1	19	0	1	1	2	2	1	2	0
8375676	1	30	0	0	1	0	1	0	0	1	0	0	80	0	3	1	0	0	0	0	0
2569926	1	38	0	0	0	0	1	1	1	1	1	1	50	0	1	1	0	0	0	0	2
9079343	1	25	1	0	0	1	1	0	0	1	1	0	100	0	1	0	0	0	0	0	1
7837900	1	42	0	0	0	0	0	0	0	1	1	0	50	0	2	2	1	1	0	2	0
6942683	1	37	1	0	0	1	0	0	0	1	0	0	13	0	2	1	2	2	0	0	0
5963635	0	49	1	0	0	0	1	0	0	1	0	1	50	1	2	0	0	1	1	1	4
6203734	1	35	1	0	0	0	1	1	1	0	0	1	85	0	4	0	1	0	1	0	0
3185185	1	28	0	1	1	1	1	0	0	0	0	0	50	0	6	4	1	0	0	0	0
1886904	1	47	0	0	1	1	1	0	0	0	0	0	66	0	2	0	0	0	0	0	0
9831856	1	56	0	0	0	1	0	0	1	1	1	0	25	1	1	0	0	0	0	0	0
2952183	1	40	0	0	0	1	0	0	0	1	1	0	54	0	1	0	0	0	0	0	0
4035492	1	30	1	1	1	1	1	0	0	0	0	0	75	0	1	1	0	0	0	0	0
5922659	0	32	0	0	0	0	0	0	1	1	0	1	90	0	2	0	0	1	0	1	1
5400264	0	50	0	0	0	0	0	0	0	1	1	0	31	0	1	0	0	0	0	0	1
4128831	1	38	0	0	0	1	0	0	1	1	1	0	100	0	1	0	1	0	2	0	0
2640918	0	37	0	0	0	0	0	0	0	1	0	0	74	0	1	3	2	1	0	0	1
6392241	0	39	0	0	1	0	1	0	0	0	1	0	44	1	2	1	0	0	1	0	1
4857165	1	35	0	0	1	0	0	0	1	0	0	0	93	0	2	0	0	0	0	0	0
8364970	0	47	0	0	0	0	1	1	1	1	1	0	100	0	1	2	0	1	2	3	4
4526915	1	24	1	0	0	1	1	0	0	1	1	0	40	0	2	0	0	1	1	0	0
4180017	1	37	1	0	0	1	0	0	0	1	1	0	29	0	2	1	1	0	0	0	0
9171475	1	55	0	0	1	0	0	0	0	1	1	0	100	0	1	1	0	0	0	0	0
9293141	0	42	0	0	0	1	1	0	0	0	0	0	48	0	1	0	0	0	1	1	0
2961916	0	25	1	0	0	0	1	1	0	1	1	0	59	0	2	1	1	0	3	1	1
8192348	0	46	0	0	1	0	1	0	0	0	0	0	100	1	2	1	2	1	1	1	0
4213495	0	24	0	0	0	0	1	0	0	1	0	0	50	1	3	1	1	0	1	0	0
3551539	1	29	1	0	0	1	1	0	0	1	0	0	80	0	1	0	0	0	0	0	0
5148438	0	18	0	0	0	1	1	1	0	1	1	1	3	1	3	2	1	2	0	3	2
8583057	0	32	1	1	1	0	1	1	1	1	0	0	80	0	1	2	0	1	1	0	0
3792268	0	39	0	0	0	0	0	0	0	0	0	0	58	0	1	1	1	1	0	1	0
4782343	1	33	0	0	0	1	1	0	0	1	0	0	79	0	3	0	0	1	0	1	0
3134716	1	52	0	0	0	0	1	0	1	1	0	0	63	0	1	0	0	1	0	0	0
3732160	1	49	0	0	0	0	0	0	1	0	0	0	16	0	1	0	0	0	0	0	0
2599736	1	39	1	0	0	1	1	1	0	1	1	0	99	1	4	0	0	0	0	0	0
2565168	0	35	0	0	1	0	1	0	0	0	1	1	62	0	6	0	2	3	2	0	0
2140023	0	62	1	0	0	1	0	0	0	1	1	1	50	0	3	1	1	3	0	1	1
5137160	0	35	1	1	1	1	0	1	0	0	0	0	50	1	4	2	1	2	0	1	1
2222263	1	31	0	0	0	1	0	0	1	1	1	1	100	0	2	0	0	0	0	0	0
7639232	1	44	0	0	0	1	0	0	0	1	1	0	13	0	2	1	1	1	0	0	0
6293618	0	34	0	0	1	0	1	0	1	1	0	1	46	1	1	0	0	0	1	5	1
7765743	0	44	1	1	1	1	1	0	0	0	1	0	89	0	5	0	1	0	0	0	1
5492770	1	39	0	0	1	1	0	0	0	1	1	0	96	0	3	2	3	0	0	1	0
4325982	0	49	0	0	0	0	1	0	0	1	0	0	94	0	1	3	0	2	2	1	0
7984990	1	25	0	0	0	1	0	0	0	1	1	0	24	0	1	0	0	0	0	0	0
9177457	1	25	1	0	1	0	1	0	0	1	1	0	81	0	1	0	0	0	0	0	0
4895824	0	42	0	0	0	1	0	0	0	1	1	0	40	0	1	4	1	2	1	0	1
1523741	1	33	0	0	0	0	0	1	1	0	0	0	57	0	2	0	0	0	0	0	2
7515218	0	40	0	0	0	0	1	0	0	1	1	1	76	0	7	4	2	1	1	2	2
9517758	1	35	0	0	0	0	1	0	0	1	1	0	19	1	1	0	0	0	0	0	0
6279990	1	21	0	0	0	1	1	0	1	1	0	0	75	0	3	0	1	0	0	0	0
7381846	0	31	0	0	0	1	0	1	0	1	0	1	69	0	2	2	0	1	2	0	0
6555264	0	38	1	0	1	0	1	0	0	0	1	0	91	0	3	1	1	0	2	0	0
5613110	1	57	1	0	0	0	0	0	0	1	1	1	12	0	1	0	0	0	1	2	0
5945900	1	39	0	0	0	0	0	0	0	1	1	0	22	0	3	0	0	0	0	0	0
9094307	0	27	0	0	1	1	1	1	1	0	0	0	100	0	5	2	1	2	1	1	3
4906432	0	34	0	0	0	0	0	0	1	1	1	0	75	0	2	0	1	1	0	0	0
6882864	1	34	1	0	0	1	0	0	1	1	1	0	100	0	1	0	1	0	0	0	0
7491124	1	46	0	0	0	1	0	0	1	0	0	0	69	0	3	0	1	0	0	0	0
3649902	1	36	0	0	0	0	1	0	0	1	1	0	48	0	1	0	0	0	0	0	0
7723830	1	28	0	0	0	0	0	0	0	1	1	0	59	0	1	0	0	1	0	0	0
3370456	0	50	0	0	0	0	1	0	1	1	0	0	64	0	4	3	1	2	2	2	3
6812933	0	27	0	0	0	1	1	0	0	1	1	1	44	0	2	1	1	3	3	5	2
8648346	1	36	0	0	0	0	0	0	0	0	0	0	56	0	1	0	1	0	0	0	0
2684145	0	19	0	0	1	0	1	1	1	0	1	0	33	0	4	1	2	2	1	2	1
8076263	1	27	0	0	1	1	1	1	1	1	0	1	47	1	2	0	0	0	0	0	0
7577854	1	21	1	0	0	1	0	1	1	1	1	1	86	0	1	1	0	0	0	0	0
6176112	1	22	0	0	0	1	0	0	1	0	0	0	32	1	1	1	1	0	0	0	0
8712256	1	34	1	0	0	1	1	0	0	1	1	1	85	1	2	1	4	0	0	0	0
4005021	0	44	1	0	0	0	1	0	0	0	0	0	89	0	4	1	2	1	1	1	0
9363499	1	30	1	0	0	1	1	0	0	1	1	0	81	0	3	1	0	0	0	0	0
9393687	1	53	0	0	0	0	1	0	0	0	0	0	88	0	4	0	0	0	0	0	0
2335263	1	54	1	0	1	0	1	0	0	0	0	0	52	0	2	1	0	0	2	0	0
2174711	1	52	0	0	0	0	0	0	1	1	1	0	27	0	1	0	0	0	0	0	0
2027166	1	27	0	0	1	0	1	0	0	0	1	1	62	0	2	1	0	0	0	0	1
8845676	1	27	1	0	0	1	1	0	0	1	0	1	42	0	2	0	0	0	0	0	0
5978340	1	28	0	0	0	0	1	0	0	1	0	0	35	0	2	0	0	1	0	0	0
3951504	0	46	0	0	0	1	0	0	0	1	1	0	34	0	2	2	3	7	7	5	4
6043295	1	18	0	1	1	1	1	0	1	0	1	0	70	0	5	4	1	0	1	0	0
3553128	0	25	0	0	0	1	0	1	1	0	0	1	100	0	4	2	1	2	0	0	2
7708459	1	29	0	0	0	1	1	0	0	1	1	0	100	0	1	0	0	2	0	0	0
5347703	1	43	1	0	1	1	0	0	0	1	0	0	56	0	1	1	0	0	0	0	0
7550756	1	28	0	0	0	0	1	0	0	1	1	0	94	0	1	1	0	1	0	0	0
5075398	1	39	0	0	0	0	0	0	0	1	1	0	35	0	2	2	0	1	0	0	1
8912181	0	36	0	0	0	0	1	0	0	1	0	0	37	0	5	2	0	1	0	1	0
4866966	1	37	0	0	0	1	1	0	1	1	1	0	78	0	2	0	2	0	1	1	0
2050417	0	50	0	1	1	0	0	0	1	1	1	1	50	0	2	1	1	2	2	2	2
2194632	0	52	0	0	0	0	0	0	1	1	1	1	73	0	2	1	3	1	1	1	0
4586361	1	32	0	0	0	0	1	0	1	0	1	0	24	0	5	0	0	0	0	0	0
2422606	0	33	0	0	1	1	1	0	0	1	0	0	100	0	3	1	1	1	0	0	0
6436096	0	38	1	0	0	1	1	0	0	1	0	0	50	0	1	2	0	5	2	1	0
5879481	0	30	0	1	1	0	0	1	1	0	0	1	64	0	2	2	5	5	5	4	4
8751864	1	47	1	0	1	1	1	0	1	1	1	0	69	1	2	3	0	0	0	0	0
5295324	1	32	1	0	1	0	1	1	1	1	0	1	70	0	1	1	0	0	1	0	0
1668529	0	36	0	0	0	0	1	1	0	1	1	0	74	0	2	1	0	3	8	14	5
2294708	0	31	1	0	0	0	0	0	0	1	1	0	15	1	2	0	2	1	0	1	0
8227517	1	21	0	0	0	0	1	0	0	1	0	0	22	0	2	2	0	0	0	0	0
4050007	1	34	0	0	0	0	1	0	1	1	0	0	6	1	1	0	1	0	0	0	0
9165050	1	28	0	0	0	1	1	0	0	1	1	0	45	0	1	0	1	1	0	0	0
7784327	0	54	0	0	0	0	1	0	1	1	1	0	47	0	6	2	1	3	3	4	0
4937516	1	34	1	0	0	0	1	1	1	1	1	1	75	0	2	0	0	0	0	0	0
4996258	0	44	0	0	0	0	0	0	0	1	1	0	48	0	4	3	2	3	1	2	2
9797377	0	38	0	0	1	1	0	0	0	0	1	0	98	1	6	3	2	2	1	1	0
6516888	1	37	0	0	0	0	1	0	0	1	0	0	87	0	3	1	0	0	0	0	0
4634267	0	31	0	0	0	0	1	0	0	1	0	1	70	0	2	3	3	2	3	2	2
1978058	1	55	0	0	0	0	0	0	1	1	1	0	79	0	1	0	0	0	0	0	0
7623549	1	21	0	0	0	1	1	0	1	1	1	1	89	1	1	2	0	0	0	1	0
2619908	1	52	0	0	0	0	0	0	1	0	0	1	39	0	2	1	1	0	0	0	0
5321416	1	22	1	0	0	0	1	0	1	0	0	1	71	1	2	0	0	0	0	0	0
9681212	0	46	0	0	0	1	0	1	1	0	1	1	100	0	4	1	5	3	3	4	3
7553108	0	30	0	0	1	1	0	0	0	0	0	0	100	0	1	0	1	0	1	0	0
2435722	1	37	1	0	1	1	1	0	0	1	0	1	50	0	1	1	0	0	0	0	0
6049072	0	24	0	0	0	0	0	0	0	0	1	1	50	0	3	1	0	1	0	1	0
1867763	1	35	1	0	0	1	1	0	1	1	1	0	33	1	2	1	2	1	1	0	0
2855898	0	23	0	0	0	1	1	0	0	1	0	0	55	0	1	1	0	1	0	1	0
7745242	0	33	1	0	0	0	1	0	0	1	0	0	97	0	1	0	1	0	1	0	1
2394311	1	28	0	0	0	1	0	0	1	1	1	1	20	0	1	0	0	0	0	0	0
7425821	1	27	0	1	1	0	1	0	0	1	0	0	13	0	3	2	0	0	0	0	1
8460632	1	52	0	0	0	1	1	0	0	1	1	0	65	0	1	0	0	0	0	0	0
1626921	1	52	0	0	0	1	1	0	0	1	1	0	37	1	1	0	0	0	0	0	0
9235290	1	36	1	0	1	0	1	0	0	0	0	1	85	0	2	0	0	0	0	0	0
9606626	1	35	0	0	1	1	1	0	1	0	1	0	50	1	1	0	1	0	0	0	0
4922832	1	58	0	0	0	0	1	0	0	1	0	1	80	0	2	1	1	1	0	0	0
5034431	1	49	1	0	0	1	1	0	0	1	1	0	50	0	3	0	0	0	0	0	0
3204367	0	32	0	0	0	1	1	1	1	1	0	0	75	0	1	3	1	0	2	0	0
3112821	0	33	0	0	1	0	1	0	0	0	0	0	100	0	2	2	0	0	2	1	0
3152385	1	31	0	0	0	0	0	0	1	0	0	0	100	0	2	0	0	0	0	0	0
7383099	1	23	1	0	0	1	1	0	0	1	1	0	85	0	4	0	0	0	0	0	0
8639019	0	36	0	0	1	1	1	0	0	0	0	0	78	0	3	1	0	0	3	0	0
2106883	1	44	0	0	0	0	1	0	0	1	1	0	28	1	5	1	0	0	1	0	1
7293437	0	42	0	0	0	0	1	0	0	1	1	0	100	0	3	0	0	3	0	0	0
6710295	1	37	1	1	1	0	1	1	0	0	0	1	78	0	1	0	0	0	0	0	1
6093231	1	40	0	0	0	0	0	0	0	1	1	1	60	0	3	0	0	0	0	0	0
9331039	1	29	1	0	0	0	1	0	0	0	0	1	61	0	2	2	0	0	0	0	0
4869293	1	21	1	0	0	0	1	0	0	1	1	1	100	1	1	1	0	0	0	0	0
3183490	0	27	0	0	0	0	1	0	1	1	1	0	100	0	2	0	0	0	0	1	0
4341968	1	26	0	0	0	1	0	0	1	1	0	0	100	1	1	0	0	0	0	0	0
9487444	1	32	0	0	0	0	0	0	0	1	0	0	73	0	2	0	0	0	0	0	0
9724121	1	28	1	0	0	1	1	1	0	1	0	0	74	1	1	1	0	0	0	0	0
1893131	0	44	0	0	0	0	1	0	1	1	1	0	32	0	1	1	0	0	0	1	0
9701768	1	23	0	0	1	1	1	0	0	0	0	0	42	0	1	0	0	0	1	1	0
9660238	0	30	0	0	0	1	1	0	0	1	1	0	100	0	10	3	3	4	0	2	0
6584782	0	35	1	1	1	1	0	0	0	1	1	0	100	0	4	3	1	2	0	0	0
6692650	0	27	1	1	1	0	1	1	1	1	1	1	90	0	2	1	2	5	2	2	2
9161728	0	26	0	0	0	1	1	0	0	1	0	0	100	0	4	2	2	0	1	0	0
5463827	1	40	0	0	0	1	1	0	0	0	1	0	100	0	1	0	1	1	0	0	0
8810314	1	27	1	0	0	0	1	0	1	1	1	0	49	0	1	0	0	0	0	0	0
2288830	0	28	0	0	0	0	1	1	0	1	1	0	72	0	1	1	1	2	1	1	1
1202405	0	22	1	1	1	1	1	0	0	0	0	1	86	0	4	0	0	3	0	0	0
1345424	1	35	0	0	0	0	1	0	0	1	1	0	65	0	2	2	0	0	0	0	0
8297439	1	52	0	0	0	0	0	0	1	1	0	1	60	0	1	0	0	0	0	0	0
2110681	1	41	1	0	0	1	1	0	1	1	0	0	5	1	2	1	0	0	0	0	0
3082179	1	45	1	0	0	1	0	0	0	1	0	0	99	0	2	1	0	1	0	0	0
9752064	0	47	0	0	0	0	0	0	1	1	1	0	51	0	5	2	6	2	3	3	4
9204047	1	25	1	0	0	1	1	0	0	0	1	1	72	1	2	1	0	0	0	1	0
6298971	1	40	0	0	1	0	1	1	0	0	1	0	40	0	3	2	2	1	0	0	0
3343716	1	51	1	0	0	0	1	1	0	1	1	0	37	1	1	0	1	0	0	0	0
1512321	0	33	1	1	1	1	1	0	1	1	0	1	87	0	11	10	6	7	6	5	7
6380104	0	30	0	0	0	0	0	0	1	1	1	0	100	0	1	4	3	3	1	5	3
5879069	0	20	0	0	1	1	0	1	0	0	0	0	100	0	2	0	0	0	0	2	0
5800416	0	34	0	0	0	0	0	1	0	1	1	0	10	0	6	1	0	0	1	0	1
1198346	1	29	1	0	0	0	1	0	0	1	0	1	100	0	1	0	0	0	0	0	0
7370149	0	53	0	0	0	0	0	0	0	0	0	0	100	1	2	0	2	3	3	1	1
1889971	1	55	0	0	0	0	0	0	0	0	1	0	38	0	2	0	0	1	1	0	0
7794928	1	47	0	0	0	0	0	0	0	1	0	1	50	0	2	0	0	0	0	0	0
7881372	0	21	1	0	1	0	1	0	0	1	0	0	100	0	2	1	0	2	0	0	0
4842586	0	42	0	0	0	0	1	0	1	0	0	1	71	1	5	2	5	5	2	0	2
3353302	1	40	0	0	0	0	1	1	0	1	0	0	96	0	1	1	0	0	0	0	0
3793856	1	31	1	0	0	1	0	0	0	1	0	1	75	0	1	0	1	0	0	0	0
2475038	1	21	1	1	1	1	1	0	0	0	0	0	62	0	1	0	0	0	0	0	0
2508558	0	29	0	0	1	1	0	0	0	1	1	0	100	0	3	1	2	2	2	3	0
8919187	0	30	0	0	1	1	0	1	0	0	0	0	60	1	2	1	1	2	2	0	0
3355639	0	44	0	0	0	0	1	0	0	0	1	1	33	0	1	1	0	0	0	0	0
6238046	0	36	0	0	1	0	1	1	1	1	0	0	90	0	3	1	0	1	1	1	3
4533487	0	36	1	0	1	0	0	0	0	1	0	0	100	1	3	1	0	1	1	0	1
3394802	0	47	1	0	0	0	0	1	1	1	1	1	55	0	2	3	4	2	3	2	3
9144637	1	37	1	0	1	0	0	1	0	1	1	1	62	0	2	0	0	0	0	1	0
2917498	0	55	0	0	0	1	1	0	0	1	1	0	50	0	3	2	3	3	3	2	1
8906722	0	54	0	0	0	1	1	0	0	1	0	0	75	0	4	1	1	2	2	2	3
1805443	0	40	1	1	1	1	1	0	0	0	0	0	100	0	2	1	2	2	1	2	1
9599399	1	36	0	0	0	0	1	0	0	1	0	0	63	0	1	0	0	0	0	0	0
5328569	0	37	0	0	1	0	0	0	1	1	1	1	65	0	7	0	4	1	2	0	0
6751485	0	26	0	0	0	0	0	0	0	1	1	0	100	0	1	0	0	0	0	0	0
9992673	1	35	0	0	1	0	0	0	0	1	1	0	100	1	1	3	0	0	1	0	0
9352880	0	31	0	0	0	1	1	0	0	1	1	1	44	0	3	3	3	3	0	0	3
2615705	1	40	0	0	0	0	1	0	0	1	1	0	39	0	2	1	0	1	1	0	0
1594610	1	60	0	0	0	0	0	0	0	0	1	0	37	0	1	0	0	0	0	0	1
5799700	1	25	0	0	0	0	0	0	0	1	1	0	97	1	1	0	0	0	0	0	1
8038968	1	39	0	0	0	1	1	0	1	1	0	0	4	0	1	0	1	0	0	1	0
9378908	0	36	0	0	0	0	1	0	0	1	1	1	50	1	1	0	1	1	1	0	1
3076240	1	36	0	0	0	1	0	0	1	0	0	1	14	0	5	0	0	0	0	0	0
7210807	0	29	0	0	0	0	0	1	1	1	1	0	70	0	2	0	0	0	1	0	0
2595217	1	39	0	0	0	0	0	0	0	0	1	0	90	1	1	1	0	0	0	1	0
7910738	0	65	0	0	0	0	0	0	0	1	0	0	72	0	2	4	6	3	7	10	8
3584342	0	36	0	0	0	0	0	1	1	0	0	1	85	0	1	1	1	0	1	0	0
9847488	0	18	1	1	1	1	0	1	1	0	0	1	100	0	2	1	0	0	0	2	0
7594983	0	48	0	0	0	0	1	0	1	1	1	0	49	0	3	2	1	2	1	1	2
8001668	1	40	1	0	0	1	0	0	0	1	1	0	80	1	2	0	0	0	0	0	0
1781109	1	49	0	0	0	0	0	0	1	1	0	1	92	1	4	0	0	0	0	0	0
8410663	1	34	1	0	1	1	0	0	0	1	1	0	100	0	2	0	0	0	0	0	0
4632240	1	24	0	0	0	0	0	0	0	1	1	0	80	0	3	2	0	0	0	0	0
4216613	0	34	0	0	0	0	1	0	1	1	1	0	100	0	2	3	2	0	1	2	1
8097100	1	45	0	0	0	0	1	1	0	1	0	1	30	0	3	0	0	1	0	0	0
4330031	0	26	0	0	1	0	1	0	1	0	0	0	48	0	3	0	0	0	1	3	0
1694316	1	38	0	0	0	0	1	0	0	1	1	0	90	0	1	0	0	0	0	0	0
3375402	0	35	0	0	1	0	1	0	0	0	0	0	100	0	3	0	0	2	1	1	0
2725821	0	34	0	0	0	0	1	0	0	1	0	0	51	0	2	3	2	3	1	3	1
5851935	1	40	0	0	1	0	1	0	1	1	0	0	68	0	1	1	0	0	1	0	0
2518767	1	43	0	0	0	0	0	0	0	1	1	0	29	0	2	2	1	1	1	0	2
9621859	0	41	0	0	0	0	1	0	0	1	1	0	58	0	1	1	1	1	0	1	2
6051591	1	34	1	0	0	1	0	0	1	1	1	0	26	0	2	2	0	0	1	0	0
7923713	1	37	0	0	0	0	1	0	0	1	0	1	94	0	1	1	1	1	0	0	0
1452217	0	38	1	0	0	1	1	0	0	1	0	0	9	1	1	2	0	1	0	0	2
5857048	1	27	1	0	0	0	1	0	0	1	0	0	10	0	1	1	0	0	0	0	0
5847261	1	31	0	0	0	0	0	0	0	1	1	1	40	0	1	1	2	2	0	0	0
9126890	0	63	0	0	0	0	0	0	1	1	0	1	100	0	3	1	1	2	0	1	1
5922637	1	57	0	0	0	0	1	0	0	1	0	0	25	0	1	0	0	0	0	0	0
3965397	1	35	0	0	1	1	0	0	0	1	0	0	51	0	1	0	0	0	0	0	0
7152770	0	39	0	0	0	1	1	0	0	1	0	0	82	0	3	3	3	2	3	4	3
8219453	1	25	0	0	0	0	1	0	0	1	0	0	25	0	1	0	0	0	0	0	0
1061067	1	34	1	0	1	1	1	0	0	1	0	0	46	1	1	0	0	0	2	0	0
1020855	1	48	1	1	1	0	1	0	0	1	0	0	13	0	1	0	0	0	0	0	1
5441956	0	37	0	0	0	0	1	0	0	1	0	1	40	0	2	1	1	0	0	0	0
4259918	1	42	0	0	1	0	1	0	0	1	1	0	63	0	2	1	1	0	0	0	0
1421944	1	46	0	0	0	0	1	0	1	1	1	0	48	0	1	0	2	0	0	0	0
5767180	1	40	1	0	0	0	1	0	0	1	1	0	100	0	1	1	0	0	0	0	0
2316347	1	33	0	0	0	1	1	0	1	1	1	1	20	0	2	0	0	0	0	0	0
8876942	1	39	0	0	1	0	1	0	0	0	0	0	43	0	1	0	0	0	1	0	0
6369349	0	33	0	0	1	0	1	1	0	0	1	0	100	0	2	3	1	2	1	3	3
4347765	0	45	0	0	1	1	1	0	1	1	1	0	100	0	3	1	2	4	3	3	1
3288695	0	38	0	0	0	0	1	0	1	1	1	0	100	0	3	3	2	1	1	0	1
2872805	1	30	0	0	1	1	0	0	0	1	1	0	48	1	2	2	1	0	0	0	0

## Sheet: QuitGuide
id	earlyDropout	age	maleGender	Hispanic	minorityRace	HSOrLess	employed	LGB	depression	cigPerDay11	first5	eCigUse	smokefreeConf	heavyDrinker	logins1	logins2	logins3	logins4	logins5	logins6	logins7
3360689	0	55	0	0	0	1	1	0	0	0	1	0	65	0	2	1	0	0	0	0	0
2134488	0	42	0	0	0	1	1	1	0	1	1	1	80	0	3	0	1	0	0	0	1
9045199	0	44	0	0	0	1	1	0	0	1	1	0	30	0	3	1	0	0	0	0	0
6428301	0	27	0	0	0	1	0	0	0	1	1	0	49	0	1	0	0	0	0	0	0
3709482	0	43	1	0	0	0	0	1	0	1	1	0	70	0	1	0	1	0	0	0	0
2035092	0	54	0	0	0	1	1	0	0	0	1	1	58	0	1	0	0	0	0	0	0
4543211	1	36	0	0	0	0	1	0	0	1	0	1	49	0	1	1	0	0	0	0	0
9361094	1	42	0	1	1	1	0	1	0	1	0	1	63	0	1	0	0	0	0	0	0
9911998	1	36	1	0	0	0	1	0	0	1	1	0	10	0	2	0	0	1	0	0	0
9638554	0	39	0	0	0	0	0	0	0	0	0	0	94	0	1	0	0	0	0	0	0
4497656	1	54	0	0	0	1	0	0	0	1	0	0	99	1	1	0	0	0	0	0	0
3353677	0	53	0	0	0	0	1	0	0	1	1	1	47	1	2	0	1	0	0	1	1
1999474	0	33	1	0	0	0	1	0	0	1	0	1	62	0	4	1	1	0	0	1	0
2844213	1	34	0	1	1	0	1	0	0	0	0	0	60	0	2	0	0	0	0	0	0
1217861	0	33	1	0	1	1	1	0	0	0	0	0	73	0	4	0	1	0	1	0	0
9678531	1	35	0	0	0	0	1	0	1	1	0	0	50	0	1	0	0	1	0	0	0
3540996	0	56	1	0	0	0	1	1	0	1	1	0	75	0	1	0	0	0	0	0	0
1180495	1	43	0	0	0	0	1	0	0	1	0	0	59	0	2	0	0	0	0	0	0
1059293	0	47	0	0	0	0	1	0	0	0	1	1	38	0	2	0	0	0	0	0	1
5602646	1	46	0	0	0	0	1	0	0	1	1	0	21	0	1	0	0	0	0	1	0
4067185	0	39	0	0	0	1	0	0	0	0	0	0	75	0	3	0	0	0	0	0	0
7915515	1	37	0	0	0	0	0	0	0	0	0	1	41	0	2	0	0	0	0	0	0
6414336	0	36	0	0	0	0	1	0	0	1	1	1	63	0	1	0	0	0	0	1	0
3244163	1	41	0	0	1	0	1	0	0	1	1	1	69	0	1	0	0	0	3	0	0
3116921	1	68	0	0	0	0	0	1	0	1	1	0	50	0	1	1	0	0	0	0	0
8206703	0	50	0	0	0	0	1	0	0	1	1	0	74	0	1	0	1	0	0	1	0
8965124	0	65	1	0	1	0	0	0	0	0	0	0	100	1	1	1	0	1	0	0	0
9219840	1	59	0	0	0	0	1	0	1	1	0	0	53	0	1	0	0	1	0	0	0
6159671	1	38	0	0	0	1	0	0	0	0	1	0	45	0	1	0	0	0	0	0	0
8565408	1	41	1	0	1	0	0	0	0	1	1	0	52	0	1	0	0	0	0	0	0
8386685	1	24	1	0	0	1	1	0	0	1	0	0	70	1	1	0	0	0	0	0	0
3661669	1	29	0	0	0	1	1	0	1	1	0	1	99	0	1	0	0	0	0	0	0
7486089	1	30	0	0	0	0	1	0	0	1	1	0	34	0	1	0	0	0	0	0	0
3125077	1	54	0	0	1	0	1	0	0	0	0	0	30	1	1	1	0	0	0	0	0
8741293	1	38	0	0	0	0	1	0	0	1	0	0	68	0	1	0	0	1	0	0	1
9973361	0	36	0	0	0	1	0	0	0	1	1	0	25	0	3	0	2	0	0	0	1
5878719	1	44	0	0	0	0	0	0	0	1	0	0	11	0	3	0	0	0	0	0	0
7732115	0	34	0	0	0	0	1	1	0	1	0	0	54	1	1	0	4	0	1	0	0
2014034	1	30	0	0	0	0	0	0	1	1	0	0	56	1	1	0	0	0	0	1	0
6508748	0	31	0	0	0	0	1	0	0	1	0	0	52	0	2	1	0	1	0	0	0
7832130	1	41	0	0	0	1	1	0	0	0	0	0	30	1	1	0	0	0	0	0	0
3835936	1	42	0	0	0	0	1	0	0	1	1	0	1	1	1	0	0	0	0	0	0
4280308	1	44	0	0	0	0	1	0	0	1	1	0	63	0	2	0	0	0	0	0	0
6624759	1	28	0	0	1	1	0	1	1	0	1	0	100	1	2	0	0	0	0	0	0
9548867	0	32	0	0	0	1	0	0	0	1	1	0	47	0	3	0	0	0	0	0	0
2216227	1	27	0	0	0	0	1	0	1	1	0	0	70	1	1	0	0	0	0	0	0
8483544	1	27	0	0	0	1	0	0	0	1	0	1	48	0	1	1	0	0	0	1	0
2115839	1	48	0	0	0	0	0	0	1	1	0	1	39	1	2	0	0	0	0	1	0
5502777	1	34	0	1	1	0	0	0	0	0	0	0	68	0	1	0	1	0	0	0	0
3200455	0	42	0	0	1	0	0	0	0	1	0	0	41	0	1	1	0	0	0	0	1
7000161	1	24	0	0	0	1	0	0	0	1	1	0	65	0	1	0	0	0	0	0	0
4095860	0	27	0	0	0	0	0	0	0	1	1	1	100	0	1	0	0	0	1	0	0
1828012	1	42	0	0	0	0	1	0	0	1	1	1	65	0	2	0	0	0	0	0	0
1096245	1	25	0	0	0	1	0	0	0	1	1	1	26	0	2	0	0	0	0	0	0
9248513	1	34	1	0	1	0	0	0	1	0	1	0	56	0	3	0	0	0	0	0	0
4010299	1	45	0	0	0	1	1	0	0	1	0	1	66	0	1	0	0	0	0	0	0
2254825	0	32	0	0	0	0	1	0	0	0	1	0	75	0	2	0	1	0	0	1	2
3913908	1	48	0	0	0	1	0	0	0	1	1	0	94	0	2	0	0	0	0	0	0
9393985	1	50	0	0	0	1	1	0	0	1	0	0	71	0	2	0	1	0	0	0	0
7677296	0	40	0	0	0	1	1	0	0	0	0	1	100	0	1	3	0	3	1	0	0
7604525	1	35	1	0	0	0	1	0	0	1	1	0	70	0	1	1	0	0	0	0	0
2478094	0	32	0	0	0	0	1	1	1	1	1	0	89	0	4	0	1	0	0	0	1
5361448	1	47	0	0	0	0	1	0	0	1	1	1	85	0	1	0	1	0	0	0	0
3354082	0	27	0	1	1	0	0	0	0	1	0	1	100	0	1	0	0	0	0	1	0
4184283	1	41	0	0	0	0	1	0	0	1	1	0	77	1	1	0	0	0	0	0	0
9576735	1	46	0	0	0	0	0	0	1	1	1	0	26	0	2	0	0	0	0	0	0
6052676	0	38	0	0	0	1	1	0	0	1	1	1	10	0	1	1	0	0	0	0	0
7233824	1	35	0	0	0	0	1	0	1	1	0	0	85	0	2	0	0	0	0	0	1
1706428	0	50	0	0	1	0	1	0	0	1	0	0	76	0	2	1	0	0	0	1	0
3282938	1	56	0	0	0	0	1	0	1	1	0	1	100	0	1	0	0	0	0	0	0
6622384	1	61	0	0	0	0	1	0	0	1	0	0	50	0	2	1	0	0	0	1	0
1479095	1	30	0	0	0	1	0	0	1	1	1	0	50	0	1	0	0	0	0	0	0
1169575	0	39	0	0	1	0	0	0	0	0	1	0	6	0	1	0	0	0	0	0	1
7299336	0	55	0	0	0	1	0	0	0	1	0	0	55	0	2	1	0	0	0	1	0
2783273	0	52	1	1	1	1	0	0	0	0	1	0	48	0	2	0	0	0	1	0	0
9122569	0	40	0	0	0	0	1	0	0	1	1	0	3	0	5	1	0	0	0	0	1
9354550	1	33	0	0	1	1	0	0	0	1	1	0	51	0	1	0	0	0	0	0	0
6266197	0	43	0	0	1	0	1	0	1	1	1	1	19	1	1	1	2	0	0	0	0
6449820	1	31	0	0	0	1	0	0	0	1	0	0	56	0	1	0	0	0	0	0	0
4631289	0	33	0	0	0	1	0	0	0	1	1	1	100	0	2	1	0	0	0	0	0
4219029	1	32	0	0	0	0	0	0	1	0	0	0	100	0	2	1	1	0	0	0	0
4605232	0	55	0	0	0	0	1	0	1	1	0	0	64	1	3	2	0	7	0	0	0
4468254	1	41	0	0	0	0	1	0	0	1	1	0	46	0	1	0	0	0	1	0	0
4543306	1	40	0	0	0	0	1	0	0	1	1	0	44	0	2	0	0	0	0	0	0
6968949	0	53	0	0	0	0	1	0	0	0	1	0	100	0	4	1	0	1	0	1	0
6634907	1	41	0	0	0	0	1	0	0	1	1	0	58	0	1	0	0	0	0	0	0
5461744	1	43	0	0	0	0	0	0	0	1	1	0	49	0	1	0	0	0	0	0	0
2850338	0	26	0	0	0	0	0	0	1	1	1	0	75	0	2	1	0	1	0	0	0
6150028	0	34	0	0	0	1	0	0	1	1	1	1	12	0	1	1	0	1	0	0	0
9539076	0	41	0	0	0	0	1	0	1	1	1	0	78	1	2	0	0	0	2	0	1
3861118	1	49	0	0	1	0	1	0	1	1	1	1	6	0	1	0	0	0	0	0	0
4473859	1	46	0	0	1	1	0	0	0	1	1	1	40	0	2	0	0	0	0	0	0
6160751	0	19	0	0	0	0	0	1	1	0	0	0	80	0	3	1	0	0	1	1	0
4110502	0	54	1	0	1	0	0	1	0	1	0	1	72	0	2	2	0	0	0	1	1
2388050	1	43	0	0	0	0	0	0	1	1	1	1	39	0	1	0	0	0	0	0	0
5043828	1	37	0	0	0	0	1	0	1	1	0	0	49	0	2	1	0	0	0	0	0
2987089	1	55	0	0	0	0	1	0	1	0	0	0	23	0	1	0	0	0	0	0	0
5437816	1	18	0	0	0	0	1	0	1	1	1	1	100	0	1	0	0	0	2	0	0
9985760	1	47	0	0	0	1	1	0	0	1	1	0	90	0	2	0	0	0	0	0	0
3964020	0	58	0	0	0	0	0	0	0	1	1	0	55	0	3	2	0	0	0	0	0
5902264	1	33	0	0	0	0	1	0	1	1	1	1	100	0	1	0	0	0	0	0	0
6308193	1	48	0	0	0	1	1	0	1	0	0	0	70	0	1	1	0	1	0	0	0
3027198	1	25	0	0	0	0	0	0	0	1	1	1	32	0	1	0	0	0	0	0	0
5259769	0	35	0	0	1	1	0	0	1	1	0	0	100	0	1	0	0	1	0	0	1
6176677	1	29	0	0	0	1	0	0	1	0	1	1	40	0	1	0	0	0	0	0	1
2134906	0	56	0	0	0	0	0	0	1	0	0	0	41	0	2	0	0	0	1	1	0
8335096	0	30	0	0	0	1	1	0	0	1	1	0	35	0	2	2	0	2	2	1	1
5320207	0	61	0	0	1	0	1	0	0	1	0	1	92	0	1	1	0	1	0	0	0
2955009	1	31	0	0	0	0	1	1	1	1	1	0	100	1	1	0	0	0	1	0	0
3277926	1	31	0	0	0	0	1	0	1	1	1	0	100	0	2	0	0	0	0	0	0
3925920	0	35	0	0	0	0	1	0	0	1	1	0	75	0	2	0	1	0	1	0	0
9255089	0	63	0	0	0	1	0	0	1	1	0	0	35	0	2	0	0	1	1	0	0
1385319	1	58	0	1	1	1	1	0	0	0	0	0	58	0	3	0	0	0	0	1	0
9382684	1	37	1	0	0	0	0	0	1	1	1	0	55	0	1	1	0	0	0	0	0
1170824	1	32	0	0	0	0	1	0	0	1	1	0	43	1	1	0	0	0	0	0	0
1775306	0	47	0	0	0	0	0	0	0	1	0	0	13	1	1	1	0	0	1	0	0
7259352	0	34	0	0	0	0	1	0	0	1	0	1	25	0	3	1	0	1	0	1	0
6417584	1	31	0	0	0	0	1	1	1	0	0	0	50	0	1	0	0	0	0	0	0
1980934	1	43	1	1	1	1	0	0	0	1	1	0	6	0	2	0	0	0	0	0	0
8585638	0	57	0	0	0	1	1	0	0	1	1	0	9	0	4	3	0	1	0	0	1
1441651	0	32	0	0	1	1	1	1	0	1	1	1	64	0	1	1	1	1	0	0	0
7865147	1	26	1	0	0	0	1	1	1	0	0	1	100	0	2	0	0	0	0	0	1
9933070	1	54	0	0	0	0	0	0	1	1	1	1	83	0	4	0	0	0	0	0	0
5144304	0	38	0	0	0	0	1	0	0	1	1	0	75	0	3	0	2	0	1	0	0
4934334	1	42	0	0	0	1	1	0	1	1	1	0	80	0	2	0	0	0	0	0	0
3775291	1	48	0	0	0	0	1	0	0	1	1	1	76	0	1	0	1	0	0	0	0
5591623	1	30	0	0	0	0	0	0	0	1	0	0	63	1	2	0	0	0	0	0	0
7725397	1	22	0	0	0	1	0	1	1	1	1	0	24	0	1	0	0	0	0	0	0
4561088	1	55	0	0	0	0	0	0	0	1	1	0	44	0	1	0	0	0	0	0	0
4737149	1	54	0	0	0	1	0	0	0	1	0	0	32	0	1	0	0	0	0	0	0
2447680	1	20	1	0	1	0	1	0	0	0	0	1	38	0	2	0	0	0	0	0	0
9142092	0	33	0	0	0	1	0	0	1	1	0	1	90	0	2	0	0	1	0	0	1
6423027	1	24	1	1	1	0	0	1	0	0	0	0	100	0	1	0	0	0	0	0	0
9532015	1	36	1	0	0	0	1	0	0	1	1	1	58	0	1	1	0	0	0	0	0
6196844	0	25	1	0	0	1	1	0	0	1	0	0	39	1	2	0	0	0	0	1	0
2850747	1	45	0	0	0	0	1	0	0	1	0	0	60	0	1	0	0	0	0	0	0
4394061	1	32	1	0	0	0	0	0	1	1	1	0	20	0	3	0	1	0	0	0	0
6497174	1	19	1	0	0	1	1	0	0	1	1	0	57	0	1	1	0	0	0	0	0
1830458	1	32	0	0	0	1	0	0	0	1	0	0	50	0	2	1	0	0	0	0	0
5552725	0	24	0	0	0	0	0	1	0	0	0	0	100	0	4	0	0	0	1	0	1
9586253	1	28	0	0	1	0	1	1	0	0	0	0	68	0	1	1	0	0	0	0	1
4453301	1	30	1	0	0	1	1	0	0	1	0	1	100	1	1	0	0	0	0	0	0
7830872	1	24	1	0	0	1	1	0	0	1	0	0	34	1	2	0	0	0	0	0	0
9336998	1	28	0	0	0	0	0	1	1	1	1	0	100	0	1	0	0	0	0	0	0
7451721	0	35	1	0	0	1	1	0	1	1	0	0	50	0	5	0	1	0	0	0	0
9955301	1	40	0	0	0	0	1	0	1	1	0	0	44	0	1	0	0	0	0	0	0
6904618	1	44	0	0	0	0	1	0	0	1	1	0	51	1	1	0	0	1	0	0	0
9909583	1	21	1	0	0	1	0	0	1	0	0	0	75	0	2	0	0	0	0	0	0
5432180	1	38	0	0	0	1	0	0	0	1	1	0	50	0	3	0	0	0	0	0	0
5030306	0	49	0	0	0	1	0	0	1	1	0	0	52	1	3	1	1	2	1	0	2
4580126	1	48	1	0	0	0	1	0	0	1	1	0	10	0	1	0	0	0	0	0	0
6487921	1	25	0	0	0	0	1	1	0	1	1	0	100	0	2	0	0	0	0	0	0
1063470	0	30	1	0	1	0	1	0	0	1	0	0	16	1	1	0	0	0	0	1	1
1830714	1	28	0	0	0	1	0	0	0	0	1	0	38	0	1	0	0	0	0	0	0
2299504	0	28	0	0	0	1	0	1	0	1	0	0	33	0	2	1	0	0	1	0	1
5244404	1	38	0	0	1	0	1	1	1	1	0	0	75	1	1	0	0	0	0	0	0
4207182	1	58	0	0	0	0	0	0	0	1	0	0	72	0	3	0	0	0	0	0	0
6124499	0	52	0	0	0	0	1	0	0	0	0	1	52	0	3	0	0	0	0	0	0
8462182	0	30	0	0	0	0	1	1	0	1	1	1	52	1	2	1	0	0	0	0	1
9551335	1	57	0	0	0	0	1	0	0	1	1	0	54	0	1	0	1	0	0	0	0
2163821	0	31	0	0	0	1	0	0	0	1	0	0	49	0	1	0	1	0	0	0	0
8585007	1	63	0	0	0	0	0	0	0	1	0	0	75	0	1	0	0	0	0	0	0
2668411	0	53	0	0	0	1	1	0	1	0	0	1	18	0	1	1	0	0	0	0	0
7056000	0	49	0	0	0	0	0	0	0	1	1	0	13	0	7	2	1	0	0	0	0
5445509	1	27	0	0	0	0	0	0	0	1	1	0	90	0	1	0	0	0	0	0	0
9873162	1	50	0	0	0	1	0	0	0	0	1	0	42	0	1	0	0	0	0	0	0
3161535	1	33	1	1	1	0	0	1	1	0	0	0	58	0	2	0	0	0	0	0	0
8560661	0	28	0	0	0	0	0	1	1	0	0	0	64	0	1	0	1	0	0	0	0
7034496	1	25	1	0	1	1	1	0	0	1	1	0	100	1	1	0	0	0	0	0	0
4054109	1	30	0	0	1	0	0	0	1	1	1	0	77	0	2	0	0	0	0	0	0
8407416	1	24	0	0	0	1	1	0	0	0	0	0	50	1	1	0	0	0	0	0	0
4926933	1	52	0	0	0	1	0	0	0	1	1	0	18	0	2	0	2	0	0	0	0
6424608	0	25	0	0	0	0	1	0	0	1	1	0	61	0	1	1	0	0	0	0	2
1359501	1	48	0	0	0	0	1	0	0	1	0	0	25	0	1	0	0	0	0	0	0
3374810	1	43	0	1	1	0	1	0	0	1	1	1	80	0	1	0	0	0	0	0	0
8724595	1	38	0	0	0	1	1	0	0	1	0	0	62	0	9	1	0	0	0	0	0
4599892	1	38	0	0	0	0	0	0	1	1	0	0	100	0	1	0	0	0	0	0	0
9854523	1	34	1	0	0	0	0	0	1	1	1	0	84	0	2	0	0	0	0	0	0
3470888	1	35	0	0	0	1	1	0	1	1	0	0	39	0	1	1	0	0	0	0	0
5700110	1	48	0	0	0	1	1	0	0	1	0	0	31	0	1	0	0	0	0	0	0
2823259	1	52	0	0	0	0	0	1	1	1	1	0	50	0	1	0	0	0	0	0	0
6002415	1	55	0	0	0	0	0	0	0	1	1	0	100	0	1	0	0	0	0	0	0
8625115	0	22	0	0	0	0	0	0	1	1	0	0	94	1	2	0	0	0	1	0	0
7717585	1	53	0	0	0	0	0	0	0	1	0	0	67	0	1	1	1	0	0	0	0
6773930	1	53	0	0	0	0	1	0	0	1	1	0	81	1	1	0	0	0	0	0	0
7521669	1	53	1	0	0	1	1	0	1	1	1	0	25	0	3	0	0	0	0	0	0
3706247	1	28	0	0	0	1	1	0	0	0	1	0	40	0	1	0	0	0	0	0	0
5925061	0	33	0	1	1	1	0	0	0	1	1	0	100	1	1	0	0	0	0	1	1
2784410	1	38	0	0	0	0	0	0	1	1	1	0	92	0	1	0	0	0	0	0	0
2601512	1	39	0	0	0	1	0	1	0	1	0	0	80	0	1	0	0	0	0	0	0
9662906	1	42	0	0	0	1	0	0	1	1	0	1	90	0	1	0	0	0	0	0	0
6361942	0	34	1	0	0	1	1	0	0	0	0	1	60	0	3	0	0	1	1	0	2
7458203	1	28	0	0	0	1	1	0	0	1	1	0	51	0	2	0	0	0	0	0	0
9127896	1	28	0	1	1	0	1	1	0	0	0	0	98	0	1	0	1	0	0	0	0
6524182	1	24	1	0	0	1	1	1	1	1	1	1	71	0	1	0	0	0	0	0	0
6930715	1	38	0	0	0	1	0	0	1	1	1	0	100	0	1	0	0	0	0	0	0
7801355	0	59	1	0	0	0	1	0	0	1	1	0	5	0	3	0	0	0	1	0	0
3424030	1	34	0	0	0	0	0	0	0	1	1	1	53	0	1	0	0	0	0	0	0
7777804	1	39	0	0	0	1	1	0	1	1	0	0	36	0	3	0	0	0	0	0	0
2071668	1	31	0	0	0	1	1	0	1	1	1	0	49	0	1	0	0	1	0	0	0
6876089	1	34	1	0	0	0	1	1	1	1	1	0	53	1	1	0	0	0	0	0	0
4799889	1	32	1	1	1	0	1	0	1	0	0	0	75	0	1	0	0	0	0	0	0
5110640	1	45	0	0	0	1	1	0	0	1	1	0	51	1	2	0	0	0	0	0	0
1800434	0	25	0	0	0	1	1	0	0	1	0	0	51	0	2	0	0	0	1	0	0
8540794	1	38	0	0	1	0	0	0	0	1	1	1	55	0	2	0	0	0	0	0	0
8848945	0	23	1	0	0	0	1	0	0	0	1	0	80	1	1	0	0	0	1	0	0
5176578	0	30	0	0	0	0	1	0	0	1	0	0	90	0	1	0	0	0	0	1	0
4200211	1	27	1	0	1	0	0	1	0	1	1	0	66	0	1	0	0	0	0	0	0
1005957	1	24	0	0	0	0	1	0	1	1	1	0	35	0	1	0	0	0	0	0	0
4174496	1	25	1	1	1	1	1	0	0	0	0	0	100	0	1	0	0	0	0	0	0
2935140	1	32	0	0	0	1	0	0	1	1	1	0	85	0	2	0	0	1	1	1	0
2069728	1	64	0	0	0	0	0	0	0	1	0	1	40	0	1	0	1	0	0	0	0
3068261	0	40	0	0	0	0	0	0	0	0	0	1	83	0	3	1	0	1	0	0	0
7790160	1	41	1	0	0	0	1	0	0	0	0	1	67	0	1	0	0	0	0	0	0
9624305	1	37	1	0	0	1	1	0	0	1	1	0	25	0	1	0	0	0	0	0	0
9562576	1	25	1	0	0	1	1	1	0	1	1	0	100	1	1	0	0	0	0	0	0
5904145	1	21	1	0	0	0	1	1	1	0	0	1	29	0	1	0	0	0	0	0	0
5514291	1	50	1	0	0	0	0	1	0	1	0	0	19	0	1	0	0	0	0	0	0
3223035	0	31	1	0	0	1	1	0	0	1	1	0	80	0	1	0	1	0	0	0	0
6292749	1	29	0	0	0	0	1	0	0	0	0	0	70	0	1	0	0	0	0	0	0
9103226	0	31	0	0	0	1	1	0	0	1	0	0	78	0	1	0	1	0	0	0	0
7904947	1	26	1	0	0	0	1	0	1	1	1	1	5	0	1	0	0	0	0	0	0
7708401	0	39	0	0	0	1	1	0	0	1	1	0	53	0	2	1	1	0	0	0	0
9746313	1	65	1	0	0	0	0	0	0	1	0	0	27	0	2	0	0	0	0	0	0
1438614	1	40	1	0	0	1	1	0	0	1	1	1	50	0	1	0	0	0	0	0	1
2684106	1	31	1	0	1	1	1	1	1	0	0	1	100	1	1	0	0	0	0	0	0
4083692	1	34	1	1	1	1	1	0	0	1	1	0	100	0	1	1	0	0	0	0	0
6151595	1	35	0	0	0	0	0	0	0	1	1	0	19	0	1	1	0	0	0	0	0
5175097	1	23	0	0	0	0	0	1	1	0	0	1	57	0	1	0	0	0	0	0	0
4976729	1	47	0	0	0	0	1	0	0	1	0	0	10	0	1	0	0	0	0	0	0
1256534	0	36	0	0	0	0	1	0	0	1	0	0	36	0	1	1	0	0	1	0	0
8506360	1	34	0	0	0	0	1	0	0	0	0	1	91	0	3	0	0	0	0	0	0
6167657	0	21	0	0	0	0	1	0	0	0	0	1	40	1	3	1	0	2	0	0	0
3222006	1	30	1	0	0	0	1	1	0	1	0	0	66	0	1	0	0	0	0	0	0
4642379	1	36	0	0	0	0	1	0	0	1	0	1	59	0	1	0	1	0	0	0	0
7404772	1	45	0	0	0	1	1	0	0	1	1	0	100	0	3	0	0	0	0	0	0
4612345	1	31	0	1	1	1	1	0	0	1	0	0	40	0	6	0	0	0	0	0	0
5148294	0	32	0	0	1	0	0	0	0	0	0	0	87	0	2	1	1	1	0	0	0
6887938	1	56	0	0	1	0	0	0	0	1	1	0	51	0	2	3	0	0	0	0	0
9691708	1	40	1	0	0	0	1	0	1	0	1	0	100	0	3	0	0	1	0	0	0
7454748	1	37	1	0	0	1	1	0	0	1	1	0	91	0	1	0	0	1	0	0	0
8822551	0	43	1	0	0	0	1	0	1	1	1	0	75	0	1	0	1	0	0	0	1
9755071	1	21	1	0	0	1	0	0	1	0	1	0	50	0	1	0	0	0	0	0	0
5097322	1	40	1	0	0	1	1	0	0	1	1	0	51	0	1	0	0	0	0	0	0
3165271	1	49	1	0	0	0	1	0	1	1	1	0	75	0	1	0	0	0	0	0	0
9203544	1	26	1	0	0	1	1	0	0	1	0	1	90	0	1	1	0	0	0	0	0
4900148	0	29	1	0	1	0	1	0	0	1	1	1	75	0	5	1	0	0	0	0	1
8551730	1	28	1	0	0	0	1	1	0	1	0	0	80	1	3	0	0	0	1	0	0
1183054	0	42	0	1	1	1	0	0	1	1	1	1	9	0	3	1	1	0	0	0	1
6726815	1	32	1	0	0	0	1	1	0	0	1	0	51	0	1	0	0	0	0	0	0
6748650	0	36	1	0	0	1	1	1	1	0	1	0	73	1	1	0	0	0	0	0	2
4370688	1	46	0	0	0	1	1	0	1	1	0	0	60	1	1	0	0	0	0	0	0
6210727	1	44	0	0	0	0	1	0	0	1	0	0	38	0	1	0	0	0	0	1	0
8733879	0	24	1	0	0	0	1	0	0	1	0	0	40	0	1	0	0	0	0	0	0
3166145	0	35	0	0	0	0	1	1	0	1	1	0	34	0	1	1	1	1	0	0	0
6661469	1	26	1	0	0	0	1	0	1	0	0	0	75	1	2	0	0	0	0	0	0
3400035	1	50	1	0	0	0	1	1	0	0	0	1	7	0	1	2	0	0	0	0	0
4040223	0	67	1	0	1	0	0	0	0	1	1	1	50	0	2	1	0	0	0	0	0
8319764	0	40	1	0	0	0	1	0	0	1	1	1	44	0	1	0	1	0	1	0	0
8208434	0	56	1	0	0	1	0	1	0	1	1	0	38	1	1	0	0	1	0	0	1
4196168	1	33	1	0	0	1	1	0	1	1	1	0	58	0	1	0	0	0	0	0	0
1404706	1	23	0	0	0	0	0	1	0	1	1	0	72	0	1	0	0	0	0	0	0
9297772	0	35	0	0	0	0	1	0	1	1	1	0	50	0	2	0	1	0	0	1	0
3551119	1	45	0	0	0	1	1	0	0	1	1	0	100	0	1	0	0	0	0	0	1
7861874	1	26	1	0	0	0	1	1	0	1	1	0	95	0	1	0	0	0	0	0	0
2518413	0	18	1	0	1	1	1	1	0	0	0	0	100	0	3	0	1	0	0	0	0
5557581	1	57	0	0	0	0	1	0	0	0	0	1	52	0	2	0	0	1	0	0	0
6650637	1	66	1	0	0	0	0	0	0	1	1	0	3	0	2	1	0	1	0	0	0
3776653	0	48	1	0	0	0	0	0	0	0	0	0	50	0	1	2	4	1	0	2	0
1126857	0	21	0	0	1	0	1	0	0	1	0	0	60	0	2	1	0	0	1	0	0
9753501	1	34	1	0	0	0	1	0	0	1	1	0	33	0	2	0	0	0	0	0	0
7268396	1	32	0	1	1	1	0	0	0	0	1	0	100	0	1	0	0	0	1	0	0
7934399	0	30	0	0	0	0	1	0	1	1	1	1	99	0	2	3	1	1	0	0	0
3910807	1	38	1	0	0	0	1	0	0	1	1	0	50	0	2	0	0	0	0	0	0
9079472	1	34	0	0	0	1	0	0	0	1	1	0	60	0	1	0	0	0	0	0	0
1323439	0	55	0	1	1	1	0	0	1	1	1	0	50	0	2	0	0	0	0	0	0
4269921	0	31	0	0	1	1	1	0	0	0	1	0	100	0	2	0	1	0	1	0	0
2232424	1	32	0	0	0	1	0	0	1	0	1	1	100	0	4	0	0	0	0	0	0
9444507	0	40	0	0	0	0	1	0	0	1	1	0	90	0	1	0	2	1	1	0	0
1141541	1	52	0	0	1	1	0	0	0	0	0	0	56	0	1	0	0	1	0	0	0
8667615	1	31	0	0	0	0	1	0	0	1	1	0	100	0	1	0	0	0	0	0	0
5502048	1	51	0	0	1	0	0	1	0	1	1	1	0	0	1	0	0	0	0	0	0
1870848	1	35	0	0	1	0	1	0	0	1	0	0	83	0	1	0	0	0	0	0	0
9278987	0	25	0	0	1	0	1	0	0	1	1	1	90	0	4	0	0	0	1	0	0
1670642	0	25	0	0	0	1	0	1	0	1	1	0	100	0	2	3	0	0	0	0	0
5886778	1	27	0	0	1	0	0	0	0	0	1	0	64	0	1	0	0	0	0	0	0
4154706	1	46	0	0	0	0	1	0	0	0	0	0	95	0	1	1	1	0	0	0	0
3410566	0	25	0	0	1	1	0	0	0	1	1	0	90	0	2	0	1	0	2	1	1
2424131	1	31	0	0	0	0	0	0	0	1	1	0	62	0	1	0	0	0	0	0	0
7859258	1	34	0	0	0	1	0	0	0	1	0	0	20	0	1	0	0	0	0	0	0
4032366	1	24	0	0	0	1	0	0	1	1	1	0	6	0	2	0	0	0	0	0	0
4795417	1	35	0	0	0	0	1	0	0	1	1	1	53	0	1	0	0	1	0	0	0
9185051	1	39	0	0	0	1	1	0	0	1	1	1	80	0	1	0	0	0	0	0	0
2252246	1	32	0	0	0	0	1	0	1	1	0	1	45	1	1	0	0	0	0	0	0
5992147	1	62	0	0	1	0	0	0	0	1	1	0	92	1	1	0	0	0	0	0	0
9407310	1	45	0	0	0	0	0	0	0	1	1	1	82	0	2	2	0	0	0	0	0
7177318	1	24	1	0	0	0	0	1	1	1	0	1	63	0	1	0	0	0	0	0	0
2778985	1	56	0	0	0	0	0	0	0	1	0	0	70	0	1	0	0	0	0	0	0
3165072	0	24	0	0	0	0	0	0	0	1	1	1	94	0	2	0	0	1	0	0	1
8166289	1	33	1	0	1	1	1	0	0	0	1	0	75	0	1	0	0	0	1	0	0
1307482	1	24	0	0	0	0	1	1	1	0	0	0	76	1	1	0	0	0	0	0	0
6519283	0	50	0	0	0	1	0	0	0	1	1	0	100	0	2	2	0	0	0	0	0
4452057	0	55	0	1	1	0	1	0	0	0	0	0	100	0	3	1	0	0	0	0	1
7968994	1	44	0	0	1	0	1	0	0	0	0	0	75	0	1	0	0	0	0	0	0
9603741	0	36	0	0	0	0	1	0	0	1	0	1	50	0	1	1	0	0	0	0	2
4977775	1	24	0	0	0	0	1	0	0	1	1	1	100	0	2	0	0	0	0	0	0
9197758	1	50	0	0	0	0	0	0	0	1	1	0	75	0	1	0	0	1	0	0	0
7312624	1	63	1	0	0	1	0	0	0	1	0	0	51	0	3	0	0	1	0	0	0
4447931	1	54	0	0	0	0	1	0	0	0	1	0	80	0	2	0	0	0	0	0	0
5746810	1	37	1	0	0	0	1	0	0	1	1	0	70	1	1	1	0	0	0	0	0
5919964	1	31	0	0	0	0	0	1	1	1	0	0	18	0	1	0	1	0	0	0	0
5208204	0	52	0	0	0	0	0	0	1	0	0	1	65	0	3	0	2	0	1	2	0
1544681	1	36	0	0	1	0	1	1	0	1	0	0	100	0	1	1	0	0	0	0	0
8187530	1	31	0	0	1	0	0	0	1	1	1	0	52	0	1	0	0	0	0	0	0
4192682	1	26	0	0	0	0	0	1	1	1	1	0	87	0	1	0	1	0	0	0	0
8981309	1	41	0	0	0	1	1	0	0	0	1	0	90	0	1	0	0	0	0	1	0
6906763	0	35	0	0	0	1	0	0	0	1	1	0	77	0	4	3	2	1	1	0	1
2754018	1	25	0	0	1	1	1	0	1	1	1	0	100	0	2	0	0	0	0	0	0
9668585	0	53	0	0	0	0	0	0	0	0	1	0	47	0	1	0	0	0	0	0	0
3633375	0	43	1	0	0	0	1	0	0	0	1	0	45	1	2	0	1	1	0	1	0
8071635	1	35	0	0	1	1	0	0	0	0	0	0	100	1	2	2	0	0	0	0	0
2858324	1	34	1	0	1	0	1	1	0	1	1	1	90	0	3	0	0	0	0	0	0
2792294	1	33	0	0	0	1	0	0	1	1	1	0	50	0	1	0	0	0	0	0	0
7163421	0	61	1	0	0	0	0	0	1	1	1	0	61	0	1	0	3	0	0	0	0
9563488	0	55	1	0	1	1	0	0	0	1	1	0	100	0	1	2	0	1	0	0	1
7089512	0	50	0	0	1	0	1	1	0	1	0	0	79	1	2	0	2	0	0	0	0
3947268	0	39	0	0	0	0	1	0	0	1	1	0	33	0	3	0	0	0	0	0	0
9872209	1	31	1	0	0	0	0	0	1	0	0	1	42	0	2	0	0	0	0	0	0
3807282	1	56	0	0	0	1	1	0	1	1	1	0	46	0	1	0	0	0	0	0	0
5703709	1	59	0	0	0	0	1	0	0	1	1	0	48	0	1	0	0	1	0	0	0
7953538	1	23	0	0	0	1	0	0	0	1	1	0	79	0	1	0	0	0	0	0	0
3647333	1	56	0	0	0	1	0	0	0	1	1	0	41	0	1	1	0	0	0	0	0
5732171	1	34	0	0	0	1	0	0	0	1	1	1	76	0	1	0	0	0	0	0	0
4076070	0	34	0	0	0	0	1	1	0	1	0	1	43	0	1	0	0	0	1	0	0
6098356	1	35	1	0	0	0	1	0	0	0	0	1	75	0	1	0	0	0	0	0	0
4829905	1	47	0	0	0	1	1	0	1	1	1	0	75	0	2	0	0	0	0	0	0
5881466	0	29	0	0	0	1	1	1	1	1	1	0	100	1	3	2	0	0	0	0	2
4826707	0	42	0	0	0	1	0	0	1	1	1	0	50	0	1	1	1	0	0	0	1
4605370	1	33	0	0	1	1	1	0	0	1	1	0	78	0	1	0	0	0	0	0	0
3346125	0	28	0	0	0	0	0	0	0	0	0	0	75	0	1	1	3	1	2	0	0
8429176	1	41	0	0	0	1	0	0	0	1	1	0	85	0	1	0	0	0	0	0	0
6353552	1	59	0	0	0	0	0	0	1	0	0	1	50	0	2	0	0	0	0	0	0
8076295	1	32	0	0	0	1	0	0	1	1	1	0	84	0	3	0	0	0	0	0	0
7615096	0	63	0	0	0	0	0	0	0	1	1	0	39	0	3	0	0	1	0	1	0
3765497	0	24	0	1	1	1	0	1	1	0	1	0	35	0	1	0	0	1	0	1	0
2172000	1	25	0	0	1	0	0	0	1	1	0	0	76	0	1	0	0	0	1	0	0
2083840	0	51	0	0	0	1	1	0	0	1	1	1	73	0	3	0	1	0	0	0	0
4382503	0	56	0	0	1	0	1	0	0	0	1	0	42	0	1	1	0	0	0	0	0
5727119	0	36	0	0	0	0	1	0	1	1	1	0	88	1	1	1	0	1	0	0	0
3400027	1	26	0	1	1	0	1	0	0	0	0	1	87	0	1	0	0	0	0	0	0
5755879	1	26	0	0	1	0	0	0	1	1	0	0	100	1	2	0	0	0	0	0	0
9550347	1	32	0	0	0	0	0	0	0	1	1	1	50	0	1	0	0	0	0	0	0
6952241	0	25	0	0	0	0	0	1	0	1	1	0	83	0	1	0	0	0	0	0	0
9569999	0	54	0	0	0	0	1	0	0	1	0	0	75	0	1	1	4	1	0	0	1
9549802	1	21	1	0	0	1	1	1	1	0	0	0	100	0	2	0	1	1	0	0	0
2944917	0	37	1	0	0	1	1	0	0	1	1	0	99	0	2	0	0	0	1	0	0
4793226	0	33	0	0	0	1	1	0	0	1	1	0	25	1	3	1	0	0	0	0	0
3117665	0	45	0	0	0	0	1	0	0	1	0	0	76	0	1	1	1	0	0	0	0
7612278	1	28	0	0	0	1	0	0	1	1	0	0	49	0	1	0	0	0	0	0	0
6644294	1	37	0	0	0	0	1	1	0	1	0	0	100	0	1	0	0	0	0	0	0
6648936	0	26	0	0	1	0	0	0	0	0	0	1	76	1	3	0	1	0	0	0	0
8751587	1	24	0	1	1	0	1	0	0	1	1	0	50	0	1	0	0	0	0	0	0
2668259	1	35	0	0	0	0	0	1	1	1	0	1	38	0	2	0	0	0	0	0	0
6178719	1	34	0	0	0	0	1	0	0	1	0	0	54	0	1	0	0	0	0	0	0
4955151	0	52	0	0	1	1	1	0	0	1	1	0	100	0	1	0	0	0	1	0	0
4136881	0	32	1	0	1	0	0	0	0	1	0	0	80	0	1	1	0	0	0	2	1
5620785	0	33	0	0	0	1	1	0	0	0	1	1	50	0	2	2	2	1	1	0	0
3828160	1	32	0	0	0	0	0	0	1	1	1	1	70	0	1	1	0	0	0	0	0
2270736	0	30	0	0	0	0	1	0	0	0	0	0	95	0	2	0	1	0	1	0	0
9574563	0	33	0	0	0	0	1	0	0	1	1	1	85	0	2	1	1	0	0	0	0
4441552	1	35	0	0	0	0	0	0	0	1	1	0	52	0	1	0	0	0	0	0	0
8057916	0	39	0	0	0	0	0	1	1	1	0	1	62	0	1	0	0	1	0	0	0
1273226	0	28	0	0	0	0	0	0	0	1	1	0	52	0	1	0	1	0	0	0	0
8077487	1	35	0	0	0	0	1	0	0	1	0	1	85	0	1	4	0	0	0	0	0
5098966	1	50	0	0	0	0	0	0	1	1	0	0	85	0	1	1	0	0	0	0	0
5153339	1	28	1	0	0	0	1	0	0	1	1	1	94	0	1	0	0	0	0	0	0
4088822	1	33	1	0	0	1	0	0	0	1	0	0	81	0	1	0	0	0	0	1	0
2335589	1	31	0	0	0	0	1	0	0	1	1	0	80	1	1	0	0	0	0	0	0
2508850	1	35	0	0	0	0	1	0	0	1	0	0	47	0	1	0	0	0	0	0	0
8251990	1	31	0	0	0	0	1	0	0	1	0	0	85	0	3	0	0	0	0	0	0
9846437	1	22	0	0	0	1	1	1	1	1	1	1	77	0	1	0	0	0	0	0	0
3340018	1	45	0	0	1	1	1	0	0	1	0	0	42	0	1	1	1	0	0	0	0
9311218	1	36	0	0	0	0	0	1	0	1	0	0	52	0	1	0	0	0	0	0	0
5392810	0	33	0	1	1	1	1	0	1	1	1	0	6	0	2	0	0	0	1	0	0
9159141	0	31	0	0	0	0	1	0	0	1	1	0	65	0	2	2	0	1	0	0	0
8869506	1	29	1	0	0	1	1	1	0	1	0	0	48	0	2	0	0	0	0	0	0
8967676	0	31	0	0	1	0	0	0	0	0	1	0	50	0	1	1	0	0	0	0	1
1162432	0	38	0	0	1	1	0	0	1	0	1	0	61	1	3	0	2	0	0	0	0
1872678	1	54	0	0	0	0	1	0	0	1	1	0	85	0	1	1	0	0	0	0	0
9136928	0	34	0	0	0	0	1	0	0	1	0	0	2	0	1	0	0	1	0	0	0
1706523	0	52	0	0	0	0	0	0	0	1	0	0	50	0	4	1	0	1	0	0	0
3476408	1	43	1	0	0	1	0	0	0	1	0	0	100	0	2	0	0	0	0	0	0
4329340	0	28	0	0	1	0	1	0	0	0	0	0	18	0	1	1	0	0	0	0	0
3211337	0	37	1	0	1	1	1	0	0	1	1	0	50	1	1	2	0	1	0	0	0
8145637	1	37	0	0	0	0	1	0	1	1	0	0	36	1	1	1	0	0	0	0	0
7471192	1	30	0	0	0	0	0	0	0	1	0	0	54	0	1	0	0	0	0	0	0
9716431	1	25	0	0	0	1	1	0	1	0	1	0	97	1	2	0	0	0	0	0	0
8017618	0	28	0	1	1	1	1	1	0	1	1	0	73	0	3	0	1	2	1	0	3
1601749	1	38	0	0	0	0	1	0	1	1	1	0	51	0	2	0	0	0	1	0	0
8770156	1	31	0	0	0	0	1	0	0	1	0	0	67	0	1	0	0	1	0	0	1
3086941	1	62	0	0	0	0	1	0	0	0	0	0	31	0	4	1	0	0	0	0	0
6442374	1	27	1	0	0	1	0	0	0	1	0	1	100	0	1	0	0	0	0	0	0
9385865	1	45	0	0	0	0	0	0	0	1	1	0	45	0	1	0	0	0	0	0	0
9035775	0	28	0	0	1	1	0	1	0	1	1	1	100	0	2	0	0	0	0	0	0
8426367	0	57	0	0	0	0	0	0	0	1	1	0	81	1	2	0	0	1	0	0	0
2391423	0	38	0	0	0	0	1	0	1	1	0	0	85	0	3	1	0	0	1	0	0
5959707	0	34	1	0	0	0	0	1	1	1	1	0	75	0	1	2	1	0	1	0	1
9776495	0	41	0	0	0	0	0	0	1	1	1	0	34	0	2	0	1	1	0	0	1
3703464	1	42	0	0	1	0	1	0	0	1	0	1	100	0	1	0	0	1	0	0	0
2037471	1	47	0	0	0	0	0	1	1	0	0	0	75	0	1	0	0	0	0	0	0
2541551	1	27	0	0	0	1	0	0	1	0	0	0	52	0	4	0	0	0	0	1	0
1022233	0	32	0	0	0	0	1	0	0	1	0	0	80	0	2	0	1	1	0	0	0
4608596	1	65	0	0	0	0	1	0	1	1	1	0	34	0	3	0	1	0	1	0	1
4088515	1	31	1	0	0	0	1	0	0	1	1	0	48	0	1	0	0	1	0	0	0
1107960	1	54	1	0	0	0	1	1	1	1	0	0	68	1	1	0	0	0	0	0	0
1617443	1	31	0	0	1	1	0	0	1	1	1	1	14	1	1	0	0	0	0	0	0
6339118	1	25	0	0	0	0	1	0	0	0	0	0	56	0	2	0	0	0	0	0	0
4899132	1	26	0	0	0	1	0	0	1	1	1	0	89	0	3	0	0	0	0	0	0
5507044	0	63	0	0	1	1	1	0	1	1	0	0	80	0	1	0	1	0	0	0	0
4928504	1	33	0	0	0	1	0	0	1	1	1	1	100	0	2	0	0	0	0	0	0
5850463	1	26	1	0	0	1	1	0	0	1	0	0	52	0	1	0	0	0	0	0	0
9267389	1	32	1	0	0	0	1	0	0	1	0	0	100	0	1	0	0	0	0	0	0
8771606	0	62	0	0	0	0	0	1	1	0	0	0	99	0	1	4	0	0	0	0	0
4311360	1	31	1	1	1	1	1	0	0	1	1	0	51	1	1	0	0	0	0	0	0
8177538	0	28	0	0	1	0	1	0	0	0	1	0	34	0	1	1	0	0	1	0	0
3852219	1	23	0	0	0	1	0	0	1	1	0	0	76	0	1	1	0	0	0	0	0
1360166	0	23	0	0	0	1	1	0	0	1	0	0	80	0	2	1	0	0	0	0	0
1461860	1	20	1	1	1	0	0	1	0	0	0	0	80	1	1	0	0	0	0	0	0
5018736	1	25	0	0	0	0	1	0	0	1	0	0	31	0	2	0	0	0	0	0	0
1236750	1	42	0	0	0	0	0	0	1	1	0	0	82	0	4	0	0	0	0	0	0
6341468	1	44	1	0	0	1	0	0	1	1	0	0	100	0	1	0	0	0	0	0	0
3497131	1	48	1	1	1	0	0	0	1	1	1	0	71	0	5	0	0	0	0	0	0
9785658	1	41	0	0	0	0	1	0	0	1	0	0	50	0	2	1	0	0	0	0	0
3186600	1	28	1	0	0	0	1	1	0	1	1	0	80	0	2	0	0	0	0	0	0
3196950	1	35	0	0	0	0	1	0	0	1	1	0	20	0	1	1	0	0	0	0	0
8067073	0	30	0	0	1	1	1	0	0	0	1	0	100	0	1	1	2	2	0	0	1
6328310	1	31	0	0	0	1	1	0	1	0	0	0	46	0	1	0	0	0	0	0	0
4996156	0	47	0	0	0	0	0	0	0	1	1	0	13	0	2	0	0	0	1	0	0
7667171	1	40	0	0	1	0	1	0	1	1	1	0	80	0	1	0	0	0	0	0	0
7979777	0	25	0	0	0	0	0	1	0	0	0	0	93	0	1	1	0	1	0	0	0
1130994	0	60	1	0	1	0	0	0	0	1	0	0	50	0	1	1	0	0	0	0	0
4907332	1	36	1	0	0	0	0	0	0	0	0	0	52	1	2	0	0	0	0	0	0
9413746	1	22	0	0	0	1	0	0	0	0	1	0	50	0	2	0	0	0	0	0	1
9931802	1	28	0	0	0	1	1	1	1	1	1	1	44	0	2	0	1	0	0	0	0
9741621	0	50	0	0	0	0	0	0	0	1	1	1	9	0	1	0	0	0	1	0	0
4469154	1	46	0	0	0	1	1	0	0	1	1	0	100	0	1	0	0	0	0	0	0
7826340	1	30	1	1	1	0	1	1	0	0	1	1	29	0	1	0	0	0	0	0	0
9511666	1	20	0	0	0	1	1	0	0	0	0	0	100	0	1	0	0	0	0	0	0
3341567	1	37	0	0	0	1	0	0	0	1	1	0	76	0	1	0	0	0	0	0	0
5451049	0	58	1	0	0	0	0	0	0	0	1	0	55	0	1	0	0	0	0	1	6
5738839	0	55	1	0	0	1	0	0	0	1	0	0	20	0	1	0	1	1	0	0	0
7628125	0	27	1	1	1	1	1	1	1	0	0	1	43	0	1	0	0	0	0	0	1
8909759	0	36	0	0	0	0	1	0	1	1	1	1	100	0	2	2	1	1	2	2	1
1257824	1	32	0	0	0	0	1	0	1	1	1	1	29	0	1	0	0	0	0	0	0
1023782	1	30	1	1	1	0	1	0	0	1	1	0	74	0	1	0	0	0	0	0	0
3049440	1	45	0	0	0	1	1	0	0	1	1	0	50	0	2	0	0	0	0	0	0
2077437	1	50	1	0	0	0	1	1	0	1	1	0	52	0	2	0	0	0	0	0	0
2354558	1	35	1	0	0	1	1	0	1	1	1	1	80	0	1	0	0	0	0	0	0
7011102	1	38	0	0	0	0	1	1	0	1	1	1	60	0	3	0	0	0	0	0	0
5150288	1	30	0	0	0	0	1	0	0	1	0	0	75	0	1	1	0	0	0	0	0
5055297	1	29	0	0	0	0	0	0	0	1	1	1	30	0	1	0	0	0	1	0	0
6221621	1	46	0	0	0	1	1	0	0	1	0	0	73	0	2	0	0	0	0	0	0
9887928	1	23	0	0	0	1	1	0	0	1	0	0	71	0	2	0	0	0	0	0	0
8453983	0	38	0	0	1	1	0	0	0	1	1	1	47	0	1	0	1	0	0	0	1
9262042	1	26	0	0	0	0	1	1	0	1	0	0	57	0	1	0	0	0	0	0	0
1404553	1	23	0	1	1	0	0	0	0	0	1	0	59	0	1	0	0	0	0	0	0
6112556	1	45	1	1	1	0	0	0	1	1	0	1	48	0	4	0	0	0	0	0	0
8748061	1	35	0	0	1	0	0	0	0	1	1	0	57	0	1	0	0	0	0	0	0
6562808	1	25	0	0	0	0	0	0	0	1	1	1	52	0	1	0	0	0	0	0	0
7722831	1	37	0	0	0	0	1	0	1	1	0	0	86	0	1	0	0	0	0	0	1
7205955	1	66	0	0	1	0	0	0	0	0	0	0	45	0	2	0	1	0	0	0	1
7023939	1	38	0	0	1	0	1	0	0	0	0	0	100	0	1	0	1	0	0	0	0
1990512	1	18	0	0	0	1	0	1	1	1	1	0	38	0	1	0	0	1	0	0	0
1402874	1	33	0	0	0	0	1	0	1	1	1	1	85	0	1	0	0	0	0	0	0
1224438	1	25	0	0	0	1	0	0	1	1	1	0	70	0	1	1	0	0	0	0	0
6114222	0	46	0	0	0	0	1	0	0	1	1	1	66	0	3	0	0	0	0	0	1
5263094	1	36	0	0	0	0	0	0	0	1	0	1	79	0	1	0	0	0	0	0	0
8186319	1	29	1	1	1	0	1	1	0	1	0	0	75	0	4	0	0	0	0	0	0
5744462	0	19	1	0	1	0	1	1	1	0	0	0	74	0	3	0	0	0	0	1	0
6535403	1	18	1	1	1	1	0	0	0	1	0	0	75	0	1	0	0	0	0	0	0
5445293	1	38	1	1	1	1	0	1	0	1	1	0	91	0	1	0	0	0	0	0	0
4426502	1	36	1	0	0	0	1	0	0	1	1	0	55	1	1	0	0	0	0	0	0
9309701	0	21	0	0	0	1	0	1	1	0	0	1	67	0	1	0	0	0	0	0	0
3172452	1	42	0	0	0	0	0	0	0	1	0	0	78	0	1	1	0	0	0	0	0
3830131	1	36	0	0	1	1	1	0	0	0	1	0	82	0	3	0	0	0	0	0	0
9462658	1	35	1	0	0	1	0	0	1	1	1	0	28	1	1	0	0	0	0	0	0
2834668	0	24	0	0	1	0	0	0	0	0	0	0	77	0	2	0	0	0	0	1	0
7628607	1	30	1	1	1	1	1	0	0	1	1	0	1	0	2	1	0	0	0	0	0
6390481	1	37	0	0	0	0	0	0	0	1	1	0	55	0	1	0	0	0	0	0	0
5086182	0	37	0	0	0	0	1	0	0	1	0	0	63	1	2	0	1	0	0	1	0
6398574	1	49	0	0	0	1	1	0	1	1	1	0	50	1	1	0	0	0	0	0	0
4389540	1	23	1	0	1	0	1	0	0	0	0	1	87	0	1	0	0	0	0	0	0
1492043	1	24	1	0	1	1	0	1	1	1	1	0	100	0	2	0	0	0	0	0	0
2037120	1	39	0	0	0	0	1	0	1	1	0	0	75	0	2	0	0	0	0	0	0
5116207	0	44	1	0	1	0	1	0	0	1	0	0	86	0	2	1	0	0	1	0	0
1560877	1	23	0	0	0	1	1	1	0	0	0	0	100	0	1	1	0	0	0	0	0
5603124	0	53	0	0	0	1	1	0	0	1	1	0	50	0	3	1	0	0	1	1	0
6383099	1	33	1	0	1	0	0	0	0	0	0	0	1	0	1	0	0	1	0	0	0
8171519	1	32	1	0	0	1	1	0	0	1	0	1	95	0	1	0	0	0	0	0	0
8423660	1	31	1	0	1	1	0	0	1	1	0	1	60	0	4	0	0	0	0	0	0
1156188	1	29	1	1	1	1	0	0	0	1	0	0	100	0	2	0	0	0	0	0	0
5135180	1	26	0	0	1	1	1	0	0	0	0	0	70	0	1	1	0	0	0	0	0
8359981	0	37	0	0	0	0	0	0	1	1	1	0	55	0	4	0	0	1	0	0	0
3658611	1	29	0	0	0	1	0	1	1	0	0	0	52	0	1	0	0	0	0	0	0
6223442	0	39	0	0	0	0	1	0	0	1	1	0	25	0	3	0	0	0	0	0	2
2050879	0	36	0	0	1	0	1	0	0	0	0	0	50	0	2	1	1	0	1	0	0
4595860	0	47	0	0	1	0	1	0	0	1	0	1	90	0	1	0	0	0	0	0	0
2817483	1	32	0	0	0	0	1	0	0	1	0	0	100	0	1	0	0	0	0	1	0
5347699	1	40	1	0	1	0	0	0	0	0	1	0	100	0	3	1	0	0	0	0	0
9331960	1	64	0	0	0	0	0	0	0	1	0	0	80	0	1	0	0	0	0	0	0
5101998	1	39	1	0	1	0	1	0	0	1	0	0	80	0	2	0	0	1	0	0	0
5820890	1	51	0	0	0	1	1	0	0	1	1	0	96	0	1	0	0	0	0	0	0
2551870	1	32	0	0	0	1	0	0	0	1	1	0	50	0	2	0	0	0	0	0	0
8035180	1	45	0	0	1	0	1	0	0	1	0	0	15	0	1	0	1	0	0	0	0
2535706	1	40	0	0	1	0	0	0	0	1	1	0	41	0	1	0	0	0	0	0	0
9344265	1	27	1	1	1	0	0	0	0	0	0	0	100	1	2	0	1	0	0	0	0
6357662	0	25	0	0	1	1	1	0	0	0	0	0	100	1	1	1	0	0	0	0	0
3380015	1	43	1	0	0	0	1	1	0	1	0	0	88	1	1	0	0	0	0	0	0
7771774	1	24	1	1	1	1	1	1	0	0	0	1	100	1	1	0	0	0	0	0	0
6300431	1	37	1	0	0	1	1	0	0	1	1	0	100	0	1	0	0	0	0	0	0
6288862	1	30	0	0	1	0	0	0	1	1	0	0	66	0	3	0	0	0	0	0	0
4617363	0	28	1	0	1	1	1	1	0	0	0	1	45	0	1	1	1	0	0	0	0
7471155	0	33	1	0	0	0	1	1	0	1	0	0	100	0	1	0	1	0	0	0	0
9391383	1	52	0	0	1	0	0	0	0	0	1	0	83	1	2	1	1	0	0	0	0
5177965	0	38	0	0	0	0	1	0	1	1	1	1	47	0	2	0	0	0	0	0	0
3072076	0	47	1	0	0	0	1	0	0	1	0	1	41	1	1	2	0	0	0	1	0
7859645	0	34	0	1	1	1	1	0	1	1	1	0	74	0	1	0	0	0	1	0	0
7487724	1	28	1	0	0	1	1	0	0	1	1	0	70	0	1	0	0	0	0	0	0
5534542	1	23	0	0	1	1	0	0	1	1	1	0	100	0	1	0	0	0	0	0	0
9164920	1	22	1	0	0	1	1	0	0	1	0	0	37	1	2	0	0	0	0	0	0
6684913	1	29	1	0	0	1	0	0	0	1	0	0	49	0	2	0	0	0	1	0	0
8534755	1	38	1	0	0	1	1	0	1	1	1	1	100	0	1	0	0	0	0	0	0
7380037	1	29	1	0	0	0	1	0	0	1	1	1	81	0	1	0	1	0	0	0	0
3215149	1	34	0	0	1	1	1	0	0	1	0	0	100	0	1	1	0	0	0	0	0
9666014	1	53	1	0	1	0	0	0	0	1	0	0	60	1	1	0	0	0	0	0	0
3343088	1	40	0	0	1	0	0	0	1	0	1	0	50	0	2	0	0	0	0	0	0
4558711	1	56	1	1	1	1	0	0	0	1	0	0	74	1	2	1	0	0	0	1	0
7618398	1	27	1	0	0	0	0	0	0	1	1	0	59	0	1	0	0	0	0	0	0
3875206	1	44	0	1	1	0	0	0	0	1	0	0	31	1	2	0	0	0	0	0	1
1770187	1	40	0	0	1	0	1	0	0	0	0	0	100	0	1	0	0	0	0	0	0
7149038	1	39	1	0	1	1	1	0	0	1	1	0	59	0	1	0	0	0	0	0	0
4277306	0	26	1	0	0	0	1	1	1	0	1	1	0	0	1	0	0	1	0	0	0
7192625	1	21	1	0	1	1	0	0	0	0	0	0	100	0	1	0	0	0	0	0	0
6951043	1	35	1	0	0	1	1	1	1	1	0	1	45	0	4	0	0	1	0	0	0
4929904	1	33	1	1	1	1	1	0	0	1	0	0	72	1	2	1	0	0	0	0	1
9046134	0	36	0	0	0	0	0	0	0	1	1	0	95	0	2	1	0	0	0	0	1
5430555	1	37	0	0	0	0	0	0	1	1	0	0	100	0	3	0	0	0	0	0	0
5904396	1	64	0	0	0	0	0	0	0	1	0	1	78	0	4	0	0	0	0	0	0
2575541	1	42	0	0	0	0	0	0	0	1	1	0	95	0	1	1	0	0	0	0	0
4857574	0	43	1	0	0	1	1	0	0	1	1	0	6	0	3	0	0	0	0	1	0
8366760	0	37	0	1	1	1	1	0	1	1	1	1	64	0	3	0	2	0	0	1	0
3925993	0	32	0	1	1	1	0	0	0	0	0	0	51	1	1	0	0	0	0	0	0
5731846	0	43	0	0	0	0	1	1	0	1	1	1	70	0	3	2	1	0	0	0	1
5312675	0	32	0	0	0	0	1	0	1	1	1	0	82	0	2	1	0	0	0	1	0
1454154	0	34	0	1	1	0	0	0	0	0	1	0	47	1	1	0	0	0	1	0	0
6782689	1	29	1	1	1	1	0	0	1	1	0	0	74	0	2	0	0	0	0	0	0
7538733	1	53	0	0	0	1	0	0	0	1	1	0	100	0	1	0	0	0	0	0	0
3681137	1	47	0	0	1	0	1	1	1	0	0	1	68	0	1	0	0	0	0	0	0
4602277	1	34	0	0	1	1	1	0	0	1	1	0	72	0	2	0	0	0	0	1	0
8132517	1	61	0	0	0	1	1	0	0	1	1	0	21	0	1	0	0	0	0	0	0
5702509	0	24	1	1	1	1	1	1	0	1	1	0	65	0	3	1	0	0	0	0	0
8826215	1	34	1	0	1	1	1	0	1	1	1	0	89	0	1	0	0	0	0	0	1
6535433	0	48	0	0	0	0	1	0	0	1	1	0	49	0	2	2	0	0	0	0	0
9380829	0	44	1	0	0	0	1	1	1	1	1	1	75	0	1	1	0	2	0	2	0
8068532	1	21	0	0	0	0	1	0	0	1	0	0	100	0	2	0	0	0	0	1	0
5126830	1	49	0	0	0	1	1	0	0	1	1	0	50	0	2	0	0	0	0	0	0
5621869	1	32	0	0	0	0	1	0	0	1	0	0	44	0	1	0	0	0	0	0	0
6437305	1	43	1	0	0	1	1	0	0	1	0	0	50	0	1	0	0	0	0	0	0
6911383	1	38	1	0	0	0	1	0	0	1	1	0	26	0	1	0	0	0	0	0	0
2268183	0	37	0	0	0	1	1	0	0	0	0	0	37	0	1	1	2	0	0	0	0
3572615	1	38	0	0	0	0	1	0	0	1	0	0	49	0	1	0	0	0	0	0	0
1996416	0	30	1	1	1	1	1	0	0	1	0	0	69	0	2	0	0	0	0	0	0
2435627	1	28	0	0	1	1	0	0	1	1	1	0	96	0	2	0	1	0	0	0	0
3941370	1	42	0	0	1	1	1	0	0	1	0	0	100	1	1	0	0	0	0	0	1
5831092	0	23	1	1	1	1	0	0	1	0	1	0	100	0	3	1	0	0	0	0	0
7223636	1	40	1	0	1	1	1	0	0	1	0	0	66	0	1	0	0	0	0	0	0
7831862	0	30	0	0	0	0	1	0	0	0	0	0	77	0	2	1	1	0	0	0	1
3589913	1	29	1	0	0	0	1	1	0	1	0	0	80	0	1	0	0	0	0	0	0
6237066	1	58	1	0	0	0	0	0	0	1	0	0	96	0	1	0	0	0	0	0	0
7885399	1	45	0	0	1	0	1	1	0	0	0	0	100	0	2	0	0	2	0	0	0
3267009	0	36	0	0	0	0	1	0	0	1	0	1	93	0	1	1	0	0	0	0	0
8700926	1	29	1	0	0	0	1	1	1	1	1	1	50	0	2	0	0	0	0	0	0
9233933	0	33	1	0	1	0	1	1	0	0	0	0	84	0	3	0	1	0	2	1	1
6780664	0	42	0	0	0	0	1	0	0	1	0	0	75	0	3	0	0	0	0	0	0
9441542	1	35	1	0	1	1	1	1	1	1	0	0	65	1	2	0	0	0	0	0	0
4860400	1	42	0	1	1	0	0	0	1	1	0	0	32	0	1	0	0	0	0	0	0
9367323	0	46	1	0	0	1	1	1	0	1	1	0	44	0	4	0	0	1	0	0	0
9848615	0	49	0	0	1	1	0	0	1	1	0	1	94	0	2	0	2	1	0	1	0
3651065	1	29	0	0	1	1	1	0	0	0	1	0	70	0	2	0	0	0	0	0	0
2674076	1	55	1	0	1	1	0	0	0	1	1	0	100	0	1	1	0	0	0	0	0
7030784	0	42	0	0	0	0	1	1	0	1	0	1	45	0	4	1	0	0	0	0	0
6988425	1	39	0	0	0	0	0	0	1	1	1	0	90	0	1	0	0	0	0	0	0
5423833	1	28	0	0	1	0	1	0	0	0	0	0	86	1	1	0	0	0	1	0	0
2461511	1	26	0	0	0	1	0	0	1	0	1	0	66	0	1	0	0	0	0	1	0
7207346	0	30	0	0	1	0	1	0	0	1	0	0	87	0	3	1	0	0	0	0	0
4245657	1	20	0	0	1	1	1	0	1	0	0	1	90	0	1	0	0	0	0	0	0
2028250	0	34	0	0	1	0	0	0	0	1	0	0	71	0	1	0	0	1	0	0	0
8800701	1	23	1	0	0	1	0	0	0	1	1	1	99	1	1	0	0	0	0	0	0
8118927	1	42	0	0	0	0	0	0	0	1	0	0	51	0	3	0	0	0	0	0	0
5965706	1	37	1	0	0	1	1	0	1	1	1	1	51	1	2	0	0	0	0	0	0
3594405	1	34	0	0	0	1	0	0	0	1	1	0	1	1	1	0	0	0	0	0	0
3392574	0	35	0	0	0	1	1	0	0	1	1	0	65	0	3	1	1	0	0	0	0
3979785	1	32	0	0	0	0	1	0	0	1	0	0	92	0	1	1	0	1	0	0	0
9063288	0	55	0	0	1	0	1	0	0	0	0	0	53	0	3	0	0	0	1	0	0
6270941	1	34	0	0	1	1	0	0	1	0	1	0	92	0	2	0	0	0	0	0	0
1934140	0	29	0	0	0	0	0	0	1	0	0	1	80	0	4	0	0	0	0	1	0
7306302	0	19	1	0	0	1	1	1	0	1	0	1	100	0	3	2	0	0	0	0	0
3868747	1	28	1	0	0	0	1	0	0	1	1	0	44	0	1	0	0	0	0	0	0
1214694	1	32	0	0	1	1	0	0	0	1	0	0	87	0	1	0	0	0	0	0	0
8590103	0	25	1	0	1	0	1	0	0	0	0	0	100	0	3	0	0	0	0	0	1
1880476	0	32	0	0	0	0	1	0	0	0	0	0	81	0	1	0	0	0	1	0	0
9688680	1	22	0	1	1	1	0	0	0	1	0	0	52	1	1	0	0	0	0	0	0
9992451	0	40	0	0	1	0	1	0	0	0	0	0	50	0	3	1	0	0	0	0	0
3652324	1	27	0	0	0	1	0	1	0	1	1	1	53	0	1	0	0	0	0	0	0
4550970	1	49	0	0	0	0	0	0	0	1	0	0	44	0	1	0	0	0	1	0	0
9038389	0	31	0	0	1	0	0	0	0	1	1	0	69	0	3	1	1	0	0	0	0
4022761	0	53	0	0	1	0	1	0	0	0	0	0	81	0	4	3	0	1	0	1	1
9553325	1	28	0	0	0	0	0	0	0	1	0	0	90	0	1	0	0	0	0	0	0
4602001	0	30	0	0	0	1	0	0	0	1	1	1	45	1	1	0	0	1	0	0	0
7742577	1	22	0	1	1	1	0	0	1	1	1	1	23	0	1	0	0	0	0	0	0
2853041	1	54	0	0	0	0	1	0	0	1	1	0	35	0	2	0	0	0	0	1	0
8902163	0	31	0	0	0	1	0	0	0	1	1	0	39	0	4	0	1	0	0	0	0
5815098	1	33	1	0	0	0	1	0	0	1	1	0	75	0	1	0	0	0	1	0	0
6506704	0	40	1	0	0	0	1	0	0	1	0	0	72	0	1	3	0	0	0	0	0
1641478	1	20	1	0	0	0	0	1	1	0	0	1	27	1	1	0	1	0	0	0	0
6020790	1	43	0	0	0	0	1	1	1	0	0	0	100	0	1	0	0	0	0	0	0
3542680	1	26	0	0	1	0	0	0	1	0	0	1	33	0	1	0	0	0	0	0	0
4728603	0	42	0	0	1	1	0	0	0	1	0	0	85	0	3	1	1	1	0	0	0
1611548	0	30	0	0	0	1	0	0	1	1	0	0	45	0	2	0	0	1	0	1	0
5915848	1	24	0	0	1	0	1	0	0	1	1	0	51	0	1	2	1	0	0	0	0
5902967	1	26	0	0	1	0	1	0	0	0	1	0	50	0	1	0	0	0	0	0	0
5785276	0	36	1	0	0	1	0	0	1	1	1	0	54	0	3	1	1	0	0	1	0
3107646	0	34	0	0	0	0	1	0	0	1	1	1	68	0	1	1	1	1	0	1	0
9108777	0	36	0	0	1	0	1	1	0	0	1	0	100	0	1	1	1	0	0	0	0
4232246	1	37	0	0	0	0	1	0	0	1	1	0	71	0	1	0	0	0	0	0	0
8756948	0	58	1	0	0	1	1	0	0	1	1	0	90	0	2	1	0	0	0	0	0
5985219	1	46	0	0	0	0	1	1	1	0	1	1	57	0	1	0	0	0	2	0	0
7396143	1	46	0	0	0	1	0	0	1	1	1	0	75	0	1	0	0	0	0	1	0
1902943	0	33	0	0	1	0	1	1	0	1	0	0	99	1	4	0	0	0	0	1	0
5769465	1	39	1	0	0	0	0	0	0	1	1	0	53	0	2	0	0	0	0	0	0
8755276	1	38	0	1	1	1	1	0	0	1	1	1	100	1	1	0	1	0	0	0	0
4977933	1	38	0	0	1	0	1	0	0	1	1	1	95	0	1	0	0	0	0	0	0
5921841	1	24	0	1	1	0	1	1	0	0	0	0	4	0	1	0	0	1	0	0	0
8978225	1	64	0	0	0	0	0	0	0	1	1	1	47	0	2	0	0	0	0	2	0
3027341	1	43	0	0	1	0	1	0	0	0	0	0	75	0	1	0	0	0	0	1	1
9408484	1	31	1	0	0	0	1	0	1	1	0	1	32	0	1	1	0	0	0	0	0
4305635	1	28	1	0	0	1	0	0	1	1	1	0	70	0	1	0	0	0	0	0	0
8790451	1	41	0	0	1	1	0	1	0	1	1	0	100	0	1	1	0	0	0	0	0
3618362	1	44	0	0	0	0	0	0	1	1	1	1	50	0	2	1	0	0	0	0	0
7945713	1	24	0	0	1	0	1	1	0	0	1	1	73	0	1	0	0	0	0	0	0
5997980	1	39	0	0	1	1	0	0	0	1	0	0	87	0	2	0	0	0	0	0	1
2720743	1	53	1	1	1	0	0	0	0	1	0	0	66	0	3	0	0	0	0	0	0
3292887	0	52	0	0	0	0	0	0	0	1	0	0	17	0	2	0	2	1	1	1	0
2313854	1	29	0	0	0	0	1	1	0	0	1	0	66	1	1	1	1	0	0	0	0
8519923	0	41	0	0	0	1	0	1	1	1	1	0	100	0	1	1	0	1	1	0	0
4922962	0	42	0	0	1	0	1	1	0	1	1	1	100	0	1	0	1	0	0	0	2
1099686	1	25	0	0	0	1	1	0	0	1	0	0	66	0	1	0	0	0	0	0	0
7109060	1	57	1	0	0	1	1	0	0	1	1	0	50	0	1	0	0	0	0	0	0
6408525	0	30	0	0	0	0	1	0	0	1	0	0	100	1	1	0	0	0	0	0	1
6098017	0	54	0	0	1	0	1	0	1	0	0	0	96	1	4	1	0	0	0	1	0
2649384	0	34	0	0	0	1	0	0	1	1	1	1	62	0	3	1	1	0	0	0	0
6979366	0	53	1	0	1	1	0	1	0	1	1	0	42	0	2	0	1	0	0	0	1
7286298	1	26	1	0	1	1	1	0	0	0	1	0	75	0	1	0	0	0	0	0	0
2023887	0	32	0	0	1	0	0	0	1	0	1	0	56	0	2	1	0	0	0	1	0
5322322	1	52	0	0	0	1	0	0	1	0	0	0	22	0	1	0	1	0	0	0	0
6261310	1	47	1	0	1	1	0	0	0	1	1	1	89	0	1	0	0	0	0	0	0
4061884	1	31	0	0	0	0	1	0	0	0	0	0	55	0	1	0	0	0	0	0	0
4519014	0	38	0	1	1	0	0	0	1	1	1	0	73	0	2	0	1	1	0	0	1
8117482	0	21	0	0	0	1	0	0	0	1	1	0	27	0	1	1	0	0	1	0	0
3199863	0	34	0	0	1	0	1	0	0	0	0	1	100	0	3	0	2	0	1	0	0
8173999	0	32	0	0	0	0	0	0	0	1	1	0	44	0	2	0	1	0	0	0	0
4871075	1	31	0	0	1	1	0	0	0	0	1	0	100	1	2	0	0	0	0	0	0
5599676	1	25	0	0	0	1	1	0	0	1	1	0	100	0	1	0	0	0	0	0	0
1138267	1	32	0	1	1	0	1	0	1	0	0	0	100	0	2	0	0	0	0	0	0
9068212	1	38	0	0	0	0	0	0	0	0	1	0	44	0	1	0	0	0	0	0	0
2412764	1	41	0	1	1	1	0	0	0	0	0	0	70	0	1	1	0	0	0	1	0
8521020	1	24	0	0	1	1	0	0	0	0	1	1	100	0	1	1	0	0	0	0	0
7848081	0	43	0	0	0	0	0	0	1	1	1	0	100	0	1	0	1	0	0	0	0
8330167	0	36	0	0	1	0	1	0	1	1	1	0	68	0	1	1	1	0	1	0	0
4958054	0	37	0	0	0	1	0	0	0	0	0	0	82	0	1	1	0	0	0	0	0
3358227	1	39	0	0	0	0	0	0	0	1	1	0	50	0	1	0	0	0	0	0	0
3277791	0	55	0	0	0	1	0	1	1	1	0	0	70	0	1	0	1	0	0	0	0
8098850	1	27	0	0	0	0	0	0	1	1	0	0	75	0	1	1	0	0	0	0	0
9725918	1	27	0	0	1	1	1	0	1	1	0	0	100	0	2	0	0	0	0	0	0
4639782	1	50	0	0	0	1	1	0	0	1	1	0	100	0	2	0	0	0	0	0	0
4561697	1	35	0	0	0	1	1	0	0	1	1	0	80	0	1	0	1	0	0	0	0
7709031	1	51	0	0	1	1	0	0	0	1	1	0	58	0	3	0	0	0	1	0	0
4772990	1	44	0	0	0	0	1	0	1	0	0	0	100	1	2	0	0	0	0	0	0
6274587	1	42	1	0	1	0	1	1	0	0	0	0	95	0	3	0	0	0	0	0	1
9503064	1	36	1	0	0	0	1	1	0	1	1	1	80	0	2	0	0	0	0	0	0
7796929	0	30	0	0	1	0	0	0	1	0	1	0	74	0	3	0	0	0	0	0	1
4293321	0	32	0	0	0	0	1	0	1	1	0	1	46	0	2	0	1	0	0	0	1
3977664	1	42	0	0	0	1	1	0	1	1	1	0	94	0	2	0	1	0	0	0	0
6851797	1	36	0	0	0	1	0	0	1	1	0	1	70	0	1	0	0	0	0	0	0
7171041	0	30	0	1	1	0	0	0	0	0	0	0	14	0	3	0	1	1	0	0	0
3228615	1	36	0	0	0	0	1	0	0	1	1	0	30	0	1	0	0	0	0	0	0
8154457	0	30	0	1	1	1	1	0	1	1	0	0	60	0	1	0	1	0	0	0	0
6255627	1	30	0	0	1	0	1	0	0	0	1	0	100	0	1	0	0	0	0	0	0
1681212	1	25	1	0	1	1	1	0	1	1	1	0	100	1	1	0	0	0	0	0	1
3136105	1	43	0	0	0	0	1	0	0	1	1	0	64	0	1	0	0	0	0	0	0
2003693	0	19	0	0	0	1	0	1	1	1	1	0	61	0	3	0	0	0	0	0	0
8427328	0	56	0	0	0	0	0	0	1	1	1	1	88	0	2	2	0	0	0	1	1
6508371	1	30	0	1	1	0	0	0	0	1	1	0	45	0	1	0	0	0	0	0	2
7803782	1	31	1	0	1	0	0	1	1	0	1	0	89	0	1	0	0	0	0	0	0
4997293	0	23	0	0	1	1	0	0	1	1	1	0	100	1	3	1	1	0	1	0	0
9746782	0	36	0	0	1	1	0	0	1	0	0	0	78	0	1	0	0	0	0	0	0
4881549	1	56	1	0	0	0	0	1	0	1	1	0	22	0	1	0	0	0	0	0	0
7369508	1	29	0	0	1	0	1	0	0	0	1	0	100	0	2	1	0	0	0	1	0
9125933	0	32	0	0	1	1	0	0	1	1	0	0	64	0	2	0	0	0	1	0	0
8548161	1	33	0	0	0	0	1	0	0	1	1	0	100	0	1	0	0	0	0	0	0
3359547	0	29	0	0	0	0	1	0	1	1	0	0	55	0	4	0	0	0	0	0	1
2179990	1	27	0	0	1	0	0	1	1	0	1	0	51	0	2	1	0	0	0	0	0
3395405	0	59	0	0	1	0	1	0	0	0	0	0	100	0	2	0	1	0	0	0	0
7589595	0	23	0	0	0	0	0	1	0	1	0	0	85	0	2	0	0	0	0	0	0
2102910	1	31	0	0	1	1	0	0	0	1	0	0	42	1	2	0	0	0	0	0	0
4816351	1	28	0	0	1	0	0	0	0	1	1	0	48	0	1	0	0	0	0	0	0
7793281	1	38	0	0	1	0	1	0	0	1	0	0	98	0	2	0	0	0	0	0	0
8688003	0	44	0	0	0	0	0	0	0	1	0	0	51	0	3	0	1	0	0	2	0
4292766	0	32	0	0	0	1	1	0	0	1	0	1	83	0	2	0	0	0	0	0	0
2709662	1	29	0	0	1	1	1	0	0	1	0	0	61	0	2	0	0	0	0	0	0
5277581	0	20	0	0	0	1	1	0	0	1	0	0	66	0	2	0	0	0	0	0	0
3564811	1	24	0	0	0	0	1	1	1	1	0	0	51	0	1	0	0	0	0	0	0
4487857	0	43	0	0	1	0	1	1	1	1	0	1	84	0	3	0	0	0	0	1	0
3344825	1	18	0	0	0	1	0	1	1	0	1	0	18	1	2	0	0	0	0	0	0
1496541	1	28	0	0	1	1	0	0	0	1	1	0	83	0	2	1	0	0	0	0	0
1707767	1	35	0	0	0	0	1	0	0	1	1	0	29	0	1	1	0	0	0	0	0
2242164	0	41	0	0	0	0	0	0	0	1	0	0	73	0	3	3	0	0	1	0	0
9766537	1	40	0	0	1	0	1	0	0	1	1	0	57	0	1	0	0	0	0	0	0
6706645	0	36	0	0	1	0	1	0	0	1	0	0	50	0	2	0	1	0	0	0	2
3379069	1	42	0	0	0	0	0	0	0	1	1	0	100	0	1	2	0	0	0	0	0
6526904	0	23	1	0	0	0	0	1	0	1	0	0	70	0	2	1	0	0	0	1	1
5674317	1	32	0	0	1	0	1	0	0	1	0	0	40	0	1	0	1	0	0	1	0
9872118	1	24	1	0	0	0	1	0	0	1	0	0	50	1	4	0	0	0	0	0	0
6581182	0	33	0	1	1	0	0	0	0	1	0	0	63	0	2	0	1	0	0	0	1
9976947	1	40	1	1	1	0	1	0	0	1	1	0	44	0	2	0	1	0	0	0	0
5482605	0	23	1	0	0	1	1	0	0	1	1	0	75	0	2	0	0	0	0	0	0
8332081	1	54	0	0	0	0	1	0	0	0	1	0	93	1	1	0	0	0	0	0	0
9078141	1	46	0	0	1	1	0	0	1	1	1	0	71	0	1	0	0	0	0	0	0
5428532	0	31	0	0	1	0	1	0	0	0	0	0	12	0	3	1	0	0	2	0	1
2776894	1	44	0	0	0	0	0	0	1	1	1	0	66	0	1	0	0	0	0	0	0
3642470	1	28	0	0	0	0	1	0	0	1	0	0	94	0	2	0	0	0	0	0	0
6363155	0	36	1	0	0	0	1	0	0	1	0	0	34	0	1	1	0	0	0	0	0
2218540	1	37	0	0	1	0	0	0	0	1	1	0	85	1	1	0	0	0	0	0	0
7244078	1	63	0	0	0	1	1	0	1	1	0	1	5	0	1	0	0	0	0	0	0
5798305	0	49	0	0	0	0	1	0	0	1	0	0	48	0	2	1	0	0	0	0	0
6295592	1	33	1	0	0	1	1	0	0	1	1	0	23	0	1	0	0	0	0	0	0
4455869	0	42	0	0	0	1	0	0	0	1	1	0	63	0	3	0	0	0	0	0	1
2419314	0	23	0	0	1	1	0	1	1	1	0	0	30	0	3	0	0	0	1	0	1
8586908	1	31	0	0	1	1	0	0	0	1	0	0	38	0	1	0	1	0	0	0	0
8024557	0	38	0	0	0	0	1	0	0	1	1	0	32	0	3	0	1	0	0	0	0
7945830	1	34	0	1	1	0	0	0	0	1	0	0	46	0	1	1	0	0	0	0	0
1143474	1	37	0	0	1	1	0	0	0	1	0	0	75	0	2	0	0	0	0	0	0
9239302	0	38	0	0	1	1	0	0	0	1	1	1	55	0	3	0	0	0	0	0	0
7658701	1	30	0	0	0	0	1	0	0	1	1	1	76	0	1	0	1	0	0	0	0
2898516	1	50	0	1	1	0	0	0	0	1	0	0	96	0	1	0	0	0	0	0	0
1640787	1	37	1	0	1	1	1	0	0	1	1	0	44	0	1	0	0	0	0	0	1
7602239	0	48	0	0	1	1	0	0	1	1	1	0	79	0	4	3	0	3	1	1	0
1454294	0	40	1	0	1	0	0	1	0	1	1	0	100	0	5	6	3	8	3	6	3
5450320	0	38	0	0	1	1	0	0	0	1	0	0	100	1	2	0	0	1	0	0	0
3174431	1	42	0	0	0	0	0	0	0	1	1	0	0	0	1	0	0	0	0	0	0
9435910	0	53	1	0	0	0	0	1	1	1	1	0	34	0	2	0	1	0	0	0	0
5698807	0	45	0	0	1	1	0	0	0	1	1	0	62	0	3	1	0	1	1	1	0
9627290	1	35	1	0	0	0	0	1	0	1	1	0	98	0	1	0	0	0	0	0	0
8430556	1	25	0	0	0	0	0	0	0	1	0	0	46	0	1	0	0	1	0	0	0
8688356	1	58	0	0	1	0	1	0	0	0	0	0	50	0	1	0	0	0	1	0	0
8252072	1	48	0	0	0	0	1	0	0	1	0	0	74	0	1	0	0	1	0	0	0
4946246	0	50	0	0	1	1	0	0	0	1	1	0	98	0	3	3	2	0	1	0	0
4278219	1	50	0	0	0	1	0	0	1	1	1	0	55	0	1	1	0	0	0	0	0
2585823	0	31	0	1	1	0	1	1	0	0	1	0	10	1	2	1	0	0	0	0	1
4999168	0	29	0	0	0	0	0	1	1	1	1	0	26	0	2	0	0	0	0	0	1
4947795	1	43	0	0	1	1	0	0	0	1	1	0	71	1	2	0	0	0	0	0	0
9424739	0	30	0	0	0	1	0	0	1	1	1	0	67	0	1	0	0	0	1	0	0
6020846	1	37	0	0	0	0	1	0	0	1	0	0	74	0	1	0	0	0	0	0	0
1556656	1	52	0	0	0	0	1	0	0	1	0	0	50	0	1	0	0	0	0	0	0
9343385	1	48	0	0	1	0	0	0	1	0	0	1	97	0	2	0	0	0	0	0	0
3050795	1	36	0	1	1	0	0	0	0	0	0	0	61	1	1	0	0	0	0	0	0
6584731	1	34	0	0	0	1	0	0	0	1	0	0	34	0	1	0	0	0	0	0	0
2524062	1	35	0	0	0	0	1	0	0	0	0	0	89	0	1	1	0	0	0	0	0
5628578	1	43	1	0	0	0	0	0	0	1	1	0	86	0	1	0	0	0	0	0	0
7772145	1	27	1	0	1	1	1	0	1	1	1	1	52	1	3	0	0	0	0	0	0
6896515	1	37	0	0	0	1	1	0	1	1	1	0	3	0	1	1	0	0	0	0	0
3875289	1	57	1	0	1	0	1	0	0	1	0	1	69	0	1	0	0	0	0	0	0
8768259	0	46	0	0	0	1	0	0	0	1	1	0	83	0	2	2	0	0	0	0	0
7531326	1	40	0	0	0	0	1	0	0	0	0	0	100	0	1	3	0	0	0	0	0
5563322	1	55	0	0	0	0	1	0	1	1	0	0	65	0	1	1	0	0	0	0	0
7505460	0	42	0	1	1	0	0	0	0	1	0	0	8	0	3	2	0	0	0	0	0
1943604	1	35	0	0	1	0	0	0	0	1	1	0	37	0	1	0	0	0	0	0	0
3021880	1	21	0	0	0	0	0	0	1	1	0	1	60	1	2	0	0	0	0	0	0
8324700	1	35	0	0	0	0	0	1	0	0	0	0	55	0	1	0	0	0	0	1	0
6616880	0	37	0	1	1	1	0	0	0	1	0	0	98	0	2	0	0	0	0	0	0
1999293	1	36	0	0	0	0	0	0	0	1	0	1	47	0	1	0	0	0	0	0	0
9322306	1	50	1	0	0	1	1	0	1	1	0	0	100	0	2	0	1	0	0	0	0
1259037	0	37	0	0	0	1	0	0	0	1	1	0	54	0	3	1	0	1	1	2	0
1476869	0	21	0	0	1	1	0	1	0	1	1	0	50	1	2	1	0	0	0	0	0
2534640	1	46	0	0	1	1	0	0	0	1	1	0	82	0	2	0	1	0	0	0	0
7161214	1	50	0	0	0	0	1	0	0	1	1	0	55	0	1	0	0	0	0	0	0
6770465	0	37	0	0	0	0	1	0	1	1	0	1	64	0	1	2	0	0	0	0	2
7713489	0	34	0	0	0	0	1	0	0	1	0	0	46	0	1	0	0	0	0	0	0
8333345	1	36	0	0	0	1	1	1	1	1	0	1	78	0	1	0	0	0	0	0	0
4524200	1	45	0	0	1	0	1	0	0	1	0	0	100	1	1	1	0	0	0	0	0
4686286	1	31	0	0	0	1	0	0	1	1	1	0	52	0	1	0	0	0	1	0	0
8089700	0	26	0	0	1	0	1	0	0	0	1	0	100	0	1	0	0	0	0	0	1
9047431	0	51	1	0	0	1	0	0	0	1	1	0	80	0	4	1	0	3	0	0	1
3877501	0	32	0	0	0	0	0	0	1	1	1	0	75	0	1	0	1	0	0	0	0
4477814	1	30	0	0	1	0	1	0	0	0	0	0	80	1	1	0	0	0	1	0	0
6873320	1	38	0	0	1	0	1	0	1	1	1	0	82	0	2	0	0	0	0	0	0
2715689	1	34	1	0	1	0	0	0	1	1	1	1	9	0	1	0	0	0	0	0	0
2758689	1	38	0	0	0	0	1	0	0	1	1	1	90	0	1	0	1	0	0	0	0
3387922	1	46	0	0	0	1	1	0	1	1	0	0	100	0	2	0	0	0	0	0	0
5055512	1	30	1	0	0	1	1	0	0	1	0	0	39	1	1	0	0	0	0	0	0
2624432	1	38	0	1	1	1	0	0	1	1	1	1	50	0	1	1	0	0	0	0	0
3406328	1	38	0	0	0	1	1	0	0	1	1	0	75	0	1	0	0	0	0	0	0
8700504	0	42	0	0	1	1	1	0	0	0	0	0	43	0	1	1	0	1	1	0	0
9347809	1	57	0	0	0	0	0	0	0	1	1	0	100	0	2	0	0	0	0	0	0
7171887	1	50	0	0	1	0	1	0	0	1	1	0	55	0	1	0	0	0	0	0	0
3425790	0	31	0	0	1	1	1	0	0	1	1	0	93	0	2	0	0	0	0	0	0
5974146	1	35	0	0	0	1	0	0	0	1	1	0	53	0	1	0	0	0	0	0	0
7034417	0	39	0	0	1	0	0	0	0	1	1	0	27	0	2	2	0	0	0	0	0
8497745	0	40	0	0	1	1	1	0	0	1	0	1	91	0	3	0	0	0	1	0	0
6114451	1	27	0	0	0	0	0	0	1	0	1	0	100	0	1	1	0	0	0	0	0
7341000	1	60	0	0	1	1	0	0	0	0	0	1	97	0	1	1	0	0	0	0	0
4750825	0	40	0	0	1	1	0	0	0	0	0	0	59	1	1	0	0	0	0	0	1
9199499	0	52	0	0	1	0	1	0	0	0	0	0	100	0	1	1	0	0	1	2	0
9316036	1	53	0	0	1	1	0	0	1	1	1	0	100	1	3	0	0	0	0	0	0
4551154	1	45	0	0	0	0	1	0	0	1	1	0	85	0	1	0	0	0	0	0	0
6928738	1	61	0	0	0	1	1	0	0	1	0	0	100	0	2	0	0	0	0	0	0
8707950	1	50	0	0	0	0	1	0	0	1	0	0	78	0	1	0	0	0	0	0	0
4175252	1	36	1	0	1	0	1	0	0	1	1	0	60	0	1	0	1	0	0	0	0
8019983	1	53	0	0	1	0	0	0	1	0	1	0	81	0	1	0	0	0	0	0	0
2286746	0	26	0	0	0	1	0	0	0	1	1	0	53	0	4	0	1	0	0	0	0
8287075	0	46	1	0	1	0	0	0	0	1	0	0	54	0	1	1	1	0	0	0	0
3455471	0	25	0	0	1	0	0	1	1	0	1	0	40	1	1	0	1	0	0	0	0
9742399	1	45	0	0	1	1	0	0	1	0	0	0	45	0	1	0	0	0	0	0	0
3533335	1	43	0	0	0	0	0	0	0	0	1	1	76	0	1	0	0	1	0	0	0
2903182	1	25	0	0	1	1	1	1	0	1	1	1	58	0	1	0	0	0	1	0	0
5870841	1	37	0	0	0	0	1	0	0	0	0	0	75	0	1	0	0	0	0	0	0
8195140	1	29	0	0	0	1	0	0	0	1	1	1	93	0	1	1	0	0	0	0	0
5877796	1	31	0	0	0	0	1	0	1	1	0	0	50	0	1	0	0	0	0	0	0
6498775	0	31	0	0	1	0	0	0	0	1	1	0	99	0	1	0	0	1	0	0	1
5273190	1	30	1	0	1	1	1	0	0	1	1	0	87	0	2	0	0	0	0	0	0
9619611	1	38	0	0	0	1	1	0	0	1	0	0	20	0	1	0	1	0	0	0	0
5071753	1	30	1	0	0	1	0	0	1	1	0	0	100	0	2	1	0	0	0	0	0
3797531	0	38	0	0	1	0	1	0	0	1	1	0	100	1	2	1	0	2	0	0	1
3768218	0	53	0	0	1	0	1	0	1	1	0	0	80	0	1	0	0	0	0	1	0
7825475	1	24	0	0	0	0	1	0	0	0	1	0	20	0	1	0	0	0	0	0	0
9694077	1	45	0	1	1	0	0	0	0	1	1	0	85	0	1	0	0	0	0	0	0
9900339	0	37	0	0	1	1	1	0	0	1	0	0	100	0	2	1	0	0	0	1	0
8413835	1	55	0	0	1	0	0	0	0	1	1	1	73	0	1	0	0	0	0	0	0
4848864	1	28	0	0	0	0	1	0	1	1	0	1	100	0	2	0	0	0	0	0	0
1379757	1	40	0	0	0	0	0	0	0	1	0	0	62	0	3	1	0	0	0	0	0
2488974	1	54	0	0	0	1	0	0	0	1	0	1	74	0	1	0	0	0	0	0	0
9243494	0	38	0	0	1	1	0	0	0	1	1	1	100	0	2	0	0	0	0	0	0
6633125	1	21	1	0	0	1	1	0	0	1	1	0	100	0	2	0	0	0	0	0	0
9002262	1	58	0	0	1	1	0	0	0	0	1	0	78	0	2	0	0	1	0	0	0
9020667	0	34	0	0	1	0	1	0	0	0	0	0	28	0	4	0	0	0	0	0	2
8217379	1	50	0	0	1	1	1	0	0	1	1	0	100	1	1	0	0	0	0	0	0
3798278	1	23	0	0	0	0	1	1	1	1	0	0	65	1	1	0	0	0	0	0	0
4132609	0	26	0	0	1	0	1	0	0	1	0	0	63	1	3	0	1	1	0	0	0
2427694	0	25	1	0	0	1	1	0	0	0	0	0	84	0	3	1	1	0	0	0	0
5994678	1	43	0	0	1	0	1	0	0	1	0	0	78	1	3	0	0	0	0	0	0
3521289	1	31	1	0	0	1	0	0	1	1	1	0	100	0	1	0	0	0	0	0	0
6195863	1	41	0	0	0	0	0	0	1	1	1	0	48	0	1	0	0	0	0	0	0
1553741	0	31	1	0	0	1	1	0	0	0	1	0	96	0	3	0	0	1	1	0	0
8796301	1	36	0	0	1	1	1	1	0	1	1	0	99	0	1	0	0	0	0	0	0
6867401	1	50	0	0	0	0	1	0	1	1	0	1	75	0	1	0	0	0	0	1	0
7496913	1	44	0	0	1	1	1	0	0	0	0	0	100	1	2	1	0	0	0	0	0
2568038	1	46	0	0	0	0	1	1	0	1	0	0	50	0	1	0	0	0	0	0	0
7506989	1	37	0	0	0	0	1	0	0	1	1	0	98	0	1	0	0	0	0	0	0
3206820	1	60	1	0	0	0	0	0	0	1	0	0	50	0	1	0	0	0	0	0	0
9585689	1	51	0	0	1	0	1	0	0	0	0	0	100	0	1	0	0	0	0	0	0
6160202	1	38	0	0	0	1	1	0	1	1	1	0	100	0	1	0	0	0	0	0	0
9053439	1	33	0	0	0	1	0	0	0	0	1	0	74	0	1	0	0	0	0	0	0
1800837	0	47	1	0	1	1	1	0	0	0	0	1	3	0	3	1	0	0	0	4	0
6840331	1	41	1	0	0	1	1	0	0	1	1	0	70	0	1	0	0	0	0	0	0
9258488	0	42	0	0	1	0	0	0	1	1	1	0	26	0	1	1	0	0	0	0	0
4541550	1	39	0	0	0	0	1	1	1	1	0	0	40	1	1	0	0	1	0	0	0
2878279	0	41	0	0	1	0	1	0	0	1	1	0	57	0	1	1	1	0	0	0	0
5205526	1	34	0	0	0	0	1	1	0	1	1	0	98	0	1	0	0	0	0	0	0
8804262	0	43	0	0	1	0	0	1	1	0	0	0	75	0	2	0	0	1	1	2	0
9367663	0	42	0	0	1	1	0	1	0	1	0	1	45	0	2	0	1	0	1	0	0
4503170	0	54	0	0	1	0	0	0	0	0	1	0	40	0	1	0	0	0	0	0	0
7270939	1	57	0	0	1	1	1	0	0	1	0	0	38	0	6	0	0	0	0	0	0
3785865	1	49	0	0	1	1	1	0	1	1	0	1	100	0	1	0	0	0	0	0	0
9079338	1	41	0	1	1	0	0	0	0	1	1	0	30	0	1	0	0	0	0	0	1
8054708	0	48	0	0	0	0	0	0	1	1	1	0	56	0	1	2	0	0	0	1	0
8213148	1	31	0	0	1	1	0	0	0	1	1	0	59	0	2	0	0	0	0	0	0
4754194	1	36	1	0	1	1	1	0	0	1	0	1	50	0	1	1	0	0	0	0	0
5864596	1	36	0	0	1	0	0	0	1	1	1	0	10	0	1	0	0	0	0	0	0
3646564	1	43	0	0	0	1	1	1	1	1	1	0	75	0	2	0	0	0	0	0	0
3006091	1	26	0	0	1	0	0	0	0	0	0	0	68	0	1	0	0	0	0	0	1
4954327	0	39	0	0	1	0	0	0	1	0	0	0	68	0	1	0	0	0	0	0	0
9054169	1	59	0	0	1	0	0	0	0	1	1	0	92	0	2	0	0	0	0	0	0
3254415	1	49	0	0	0	0	1	0	0	1	1	0	14	0	1	0	0	0	0	0	0
8732567	1	40	0	0	0	0	1	0	0	1	1	0	34	0	1	0	0	0	0	0	0
9553473	1	31	1	0	1	1	1	0	0	1	1	1	90	1	1	0	0	0	0	0	0
8130123	1	40	0	0	1	0	0	0	0	1	1	0	100	0	1	1	0	0	0	0	0
3689729	1	52	0	1	1	0	0	0	1	1	1	0	51	0	2	0	0	0	0	0	0
7131948	1	43	1	0	0	0	1	0	0	1	1	0	51	0	3	0	0	0	0	0	0
5860299	1	36	0	0	0	1	1	0	1	1	0	0	50	1	1	0	0	0	1	0	0
5033606	0	54	0	0	0	1	0	0	0	1	0	0	72	0	4	1	0	0	0	0	1
3660007	0	44	0	0	1	0	1	0	0	1	1	0	100	0	1	1	0	0	0	1	0
5096916	1	23	0	0	1	0	1	0	0	1	1	1	12	1	1	0	0	0	0	0	0
3127458	1	43	1	0	1	0	1	0	0	1	1	1	75	0	1	0	0	0	0	0	0
9158334	0	47	0	0	0	1	0	0	0	1	1	0	22	0	2	0	0	0	0	0	0
9345905	1	58	0	0	0	1	1	0	0	1	1	0	58	0	1	1	0	1	0	0	0
8352358	1	45	1	0	0	0	1	0	0	1	0	0	80	0	2	0	0	0	0	0	0
2844564	0	55	0	0	1	1	0	0	0	1	1	0	55	0	6	3	0	0	2	0	1
9787401	0	36	0	1	1	0	0	0	0	1	1	0	8	0	1	2	0	0	0	0	0
6544137	0	27	0	0	1	0	1	0	1	1	1	0	61	0	1	2	0	1	0	0	0
1258308	0	42	1	0	1	0	1	0	0	0	1	0	65	0	3	0	1	0	1	0	0
8596532	1	29	1	0	1	0	1	0	0	0	0	0	75	0	2	0	0	0	0	0	0
1898351	1	25	0	0	1	1	1	0	1	1	1	0	100	0	1	1	0	0	1	0	0
1096474	1	41	0	0	1	0	1	0	0	0	0	0	71	0	1	0	0	0	0	0	1
7681389	0	56	1	0	0	0	0	0	0	1	1	0	60	0	1	0	1	0	0	0	0
7386146	1	53	0	0	1	0	0	0	0	0	0	0	72	0	1	0	0	0	0	0	0
7036198	0	55	0	0	0	0	0	0	1	1	1	0	10	0	2	0	0	0	0	0	0
6302358	0	24	0	0	1	1	1	0	0	1	1	0	100	0	1	0	1	0	0	0	0
2198458	1	47	0	0	0	0	1	0	0	1	1	0	100	0	2	0	0	0	0	0	0
3822192	1	28	0	0	0	1	0	0	0	1	1	0	100	0	1	0	0	0	0	0	0
4038530	1	41	1	0	0	0	1	0	0	0	0	1	50	0	1	0	0	0	0	0	0
1221322	0	49	0	0	0	0	1	0	0	1	0	0	82	0	2	0	2	1	0	0	0
6467185	1	32	0	1	1	1	1	1	0	1	0	0	75	0	2	2	0	0	0	0	0
6753675	1	31	0	0	1	0	0	0	0	0	0	0	70	1	2	0	0	0	0	0	0
9176076	0	27	0	0	0	0	0	0	0	1	1	0	33	1	2	1	0	1	2	0	0
5529119	1	48	0	0	1	0	0	0	0	0	0	1	80	0	1	0	0	0	0	0	0
8791695	1	41	1	0	0	0	0	0	0	1	1	0	43	0	1	0	0	0	0	0	0
3619134	1	31	0	0	0	1	1	0	1	1	1	0	15	0	2	0	0	0	0	0	0
7382548	0	26	0	0	0	1	0	0	0	1	1	0	54	0	3	0	0	1	0	0	0
7160172	1	39	0	0	0	0	1	0	1	1	1	0	35	0	1	0	0	0	0	0	1
1637912	1	38	0	0	1	1	0	0	0	0	1	1	100	0	1	1	1	0	0	0	0
4598836	0	27	0	0	0	1	0	0	1	1	1	0	95	0	3	1	0	0	0	0	0
8674673	1	37	0	0	1	1	0	0	0	0	1	1	100	0	2	0	0	0	0	0	0
1378971	1	37	0	0	1	0	0	1	0	1	0	1	90	0	1	0	0	0	0	0	0
8774542	1	38	0	0	0	0	0	0	0	1	0	0	79	0	1	0	1	0	0	0	0
7089207	1	58	0	0	1	1	1	1	0	1	1	1	75	1	1	0	0	0	0	0	0
3112460	1	53	0	0	1	0	1	0	0	1	1	0	40	1	1	0	0	0	0	0	0
2355612	0	47	0	0	1	1	0	0	0	1	0	0	100	0	4	0	2	1	2	0	2
5482096	1	27	0	0	1	0	0	0	1	1	1	0	37	0	1	0	0	0	0	0	0
7613370	1	45	0	0	1	0	1	0	0	1	1	0	50	0	1	0	0	0	0	0	0
1543667	0	30	0	0	1	1	0	1	0	1	0	0	77	0	2	0	2	0	1	0	0
4295387	1	32	0	1	1	1	1	0	0	1	0	0	100	0	1	0	0	0	0	1	0
1733769	0	30	1	0	0	1	0	0	0	1	1	1	100	0	1	1	0	0	0	1	0
2999423	0	60	1	0	1	0	1	0	0	1	1	0	100	0	2	1	0	0	0	0	0
4910219	0	52	0	0	1	0	1	0	0	1	1	0	100	0	2	1	0	0	1	0	0
5400021	1	41	0	1	1	0	1	0	0	1	1	0	81	0	2	0	1	0	0	0	0
8918535	1	23	1	0	1	1	1	1	0	0	1	1	80	0	3	0	0	0	0	0	0
1451191	1	47	1	0	0	0	0	1	0	0	0	1	5	0	2	0	0	0	0	0	0
5966869	0	24	1	1	1	1	0	0	0	0	0	0	34	1	1	1	0	0	0	0	0
2951486	1	52	1	0	0	1	0	0	1	1	1	1	100	0	1	0	0	0	0	0	0
2747096	0	58	0	0	1	0	0	0	0	1	0	0	23	0	2	3	0	0	1	1	0
8568045	1	30	1	1	1	0	1	1	0	1	0	0	75	0	2	0	0	0	0	0	0
2521722	1	51	1	0	0	1	1	0	0	1	1	0	63	0	1	1	0	0	0	0	0
8884445	0	48	1	1	1	0	1	0	0	1	1	0	19	1	1	0	0	1	0	0	1
3446967	1	28	1	0	1	1	1	0	0	0	1	0	9	0	1	0	1	0	0	0	0
8878405	0	35	0	0	0	0	0	0	0	0	0	0	65	0	2	1	0	0	0	0	0
8731860	1	36	1	0	0	0	1	0	0	1	1	1	53	0	1	0	0	0	0	0	0
7883630	1	38	1	0	1	0	0	0	0	1	1	1	51	0	1	0	0	0	0	0	0
3207095	1	35	1	1	1	0	1	0	0	1	0	1	31	1	2	0	0	0	0	0	0
8047202	1	36	1	0	0	1	1	1	1	1	1	0	100	0	1	0	0	0	0	0	0
5143705	1	35	0	0	1	0	0	0	0	1	1	1	21	0	1	0	0	0	0	0	0
6832373	1	29	0	0	1	1	1	0	0	1	0	0	63	0	1	0	0	0	0	1	0
5672721	1	34	1	1	1	1	1	0	0	0	0	0	79	0	5	0	0	0	0	0	0
4356203	1	33	1	0	1	1	1	0	0	1	1	0	100	0	1	0	0	0	0	0	0
9325025	1	44	1	0	0	1	0	0	0	1	0	0	71	0	2	0	0	0	0	0	0
7552680	1	40	1	1	1	0	0	0	0	1	1	0	50	0	1	0	1	0	0	0	0
8508602	0	31	1	1	1	1	1	1	0	1	1	0	100	1	3	0	1	0	0	0	0
4851209	1	29	1	0	1	1	0	0	0	1	1	0	0	1	1	0	0	0	0	0	0
9572962	1	27	1	0	0	1	1	0	0	1	1	0	100	0	2	0	0	1	0	0	0
8464685	1	28	1	0	0	1	0	0	1	1	1	0	100	0	1	0	0	0	0	0	0
3978695	1	30	1	0	0	0	1	1	0	0	0	0	100	0	1	0	0	0	0	0	0
3971999	0	33	0	0	0	1	1	0	0	1	0	0	77	0	3	1	0	1	0	0	1
3158863	1	28	1	0	0	0	0	1	1	1	0	0	14	0	3	0	0	0	0	0	0
2695704	1	26	1	0	1	1	1	0	1	1	1	0	31	1	1	0	0	0	0	0	0
5964774	0	26	1	0	0	0	1	0	1	1	0	1	40	0	2	0	0	1	1	0	1
4970993	0	38	1	0	0	0	1	0	0	1	1	1	100	0	3	0	2	1	0	0	1
6133840	0	42	1	0	1	0	1	0	0	1	0	0	50	0	1	0	0	0	1	0	0
3516695	1	24	1	0	0	1	1	0	0	1	0	0	100	0	1	0	0	0	0	0	0
8149595	1	28	1	0	0	0	1	0	0	1	0	0	100	1	1	0	0	0	0	0	0
9609274	1	33	1	0	0	0	1	0	0	1	1	0	14	0	1	0	0	0	0	0	0
3124509	0	61	1	0	1	1	1	1	0	0	1	0	100	0	3	2	0	1	0	0	0
1611575	0	27	1	0	0	1	1	0	0	1	0	0	75	0	3	1	0	0	0	0	0
6282195	0	39	1	0	0	1	0	0	0	1	1	0	50	0	1	5	0	0	0	0	0
8411570	1	25	1	0	0	1	0	0	1	1	1	0	100	0	2	0	0	0	0	0	0
3498582	1	21	1	0	0	1	1	1	0	1	1	0	72	0	2	0	0	0	0	0	0
1938351	0	41	1	1	1	1	0	0	1	0	1	1	100	0	2	0	1	0	1	1	1
4448423	1	27	1	1	1	0	1	0	0	0	0	0	100	0	4	0	0	0	0	0	0
4437052	0	38	1	0	0	0	1	1	1	1	1	0	50	0	2	0	0	0	0	0	0
9442917	1	54	1	0	0	0	0	1	0	1	0	0	34	0	1	0	0	0	0	0	0
5958255	1	37	1	0	0	0	1	1	0	1	1	0	48	0	3	0	0	0	0	0	0
7643924	1	56	1	0	0	1	0	0	1	1	0	0	66	1	1	1	0	0	0	0	0
9390613	0	27	1	0	0	0	1	0	0	1	0	0	95	0	6	0	0	2	0	1	0
2947333	1	35	1	0	0	0	0	1	1	1	1	0	50	0	2	0	0	0	0	0	0
9974818	1	44	1	0	0	0	1	0	0	1	1	0	52	0	1	0	0	0	0	0	0
5509217	0	42	1	0	0	1	0	0	0	0	0	1	51	0	1	0	0	0	0	1	0
7174461	1	31	1	0	0	0	1	0	0	0	0	1	99	1	1	0	0	0	0	0	0
6913380	1	46	0	0	0	0	0	0	0	1	1	0	100	0	2	1	0	0	0	0	0
5450838	1	28	1	0	0	0	1	0	1	1	1	0	50	0	1	0	0	0	0	0	0
1574139	1	27	1	0	0	0	1	0	0	1	1	1	65	0	1	0	0	0	0	0	0
1732120	1	44	1	0	0	1	0	0	0	0	1	0	100	0	1	0	1	0	0	0	0
4480291	0	53	1	0	1	0	1	0	0	1	1	1	54	0	3	0	1	0	0	0	0
4525247	1	60	1	0	0	0	0	0	0	1	0	1	50	0	2	0	1	0	0	1	0
7158443	1	30	1	0	0	1	0	0	1	0	1	1	15	1	4	0	0	0	0	0	0
2561543	1	66	1	0	0	1	0	0	0	1	1	0	50	0	1	0	0	0	0	0	0
5318442	1	45	1	0	0	0	0	0	0	1	1	0	99	0	2	0	0	1	0	0	0
8162979	1	52	1	0	0	0	0	0	1	1	1	0	94	0	2	0	1	0	0	0	0
4802785	1	37	1	0	0	0	0	1	0	1	1	1	20	0	1	0	1	0	0	0	0
8354709	1	42	1	1	1	1	1	0	0	0	0	0	100	0	2	0	0	0	0	0	0
7262095	1	39	1	1	1	0	0	0	0	1	1	0	100	0	1	0	0	0	0	0	0
7691322	0	30	1	0	0	0	1	0	1	1	0	0	100	0	2	0	0	0	0	0	0
7774802	1	48	1	0	0	0	1	0	0	1	1	0	50	0	1	0	0	0	0	0	0
3999740	0	30	1	0	0	1	1	0	0	0	1	0	71	0	2	0	0	0	0	1	0
6008845	0	32	1	0	0	0	0	0	1	1	0	1	55	0	1	0	0	0	1	0	0
8807593	0	58	1	1	1	0	1	0	0	0	0	0	100	0	2	1	1	0	1	0	3
3027368	1	23	1	0	0	0	1	0	1	1	1	1	60	0	2	0	0	0	0	0	0
9023870	0	55	0	0	0	0	0	0	1	0	0	0	98	0	1	2	0	0	0	0	0
9025410	1	20	1	0	1	1	1	1	1	0	1	1	75	0	2	0	0	0	0	0	0
3963600	1	40	0	0	1	0	1	0	1	0	0	0	100	0	3	0	0	0	0	0	0
3417246	1	30	1	0	0	1	1	0	1	1	1	1	71	0	1	0	0	0	0	0	0
1881438	1	24	1	1	1	0	1	1	1	0	0	0	93	0	3	0	0	1	0	0	0
6798253	0	63	1	0	0	0	0	0	0	1	1	0	100	0	2	0	0	0	0	0	0
3359054	1	18	0	0	0	1	1	1	1	1	1	0	65	0	3	0	0	0	0	0	0
4555407	1	43	0	0	0	0	0	0	0	1	0	0	75	0	1	0	0	0	0	0	0
8987636	0	29	0	0	0	0	1	0	1	1	0	1	98	0	1	0	2	0	0	0	0
3185008	0	56	0	0	0	0	1	0	0	1	0	0	50	0	2	0	0	0	0	0	0
6210368	1	39	1	0	0	0	1	1	0	1	1	1	0	0	1	0	0	0	0	0	0
4596204	1	42	1	0	0	1	1	0	1	1	0	0	87	0	1	2	0	0	0	0	0
9612510	1	25	1	0	0	0	1	1	1	1	0	0	38	0	2	0	0	0	0	0	0
6817734	1	81	1	0	0	0	0	0	0	1	0	0	68	0	1	1	0	0	0	0	0
8344504	0	56	1	0	0	0	0	0	0	1	0	0	75	0	1	1	0	0	0	0	1
2345929	1	56	1	0	0	1	1	0	0	1	1	0	8	0	1	0	0	0	0	0	0
1659525	0	57	0	0	1	0	0	0	1	1	1	1	35	0	1	0	0	0	1	1	0
4317236	1	45	0	1	1	1	0	0	1	0	0	1	50	1	2	0	0	0	1	0	0
3900254	1	63	0	0	1	0	0	0	0	0	0	0	75	1	1	1	0	0	0	0	0

## Sheet: WebQuit
id	earlyDropout	age	maleGender	Hispanic	minorityRace	HSOrLess	employed	LGB	depression	cigPerDay11	first5	eCigUse	smokefreeConf	heavyDrinker	logins1	logins2	logins3	logins4	logins5	logins6	logins7
985873	1	47	1	0	0	0	1	1	1	0	0	0	4.72727	0	1	0	0	0	0	0	0
548920	1	50	0	0	0	0	1	0	1	1	1	0	4.63636	0	2	0	0	0	0	0	0
425885	0	56	0	0	0	0	0	0	0	1	0	1	3.36364	0	1	1	0	0	0	0	0
362676	1	21	0	0	1	0	1	0	0	1	0	0	3.72727	0	1	0	0	1	0	0	0
327319	1	21	1	0	1	0	0	0	0	0	0	0	2.72727	0	1	0	0	0	0	0	0
676895	1	32	0	0	0	0	1	0	0	1	0	0	5	0	1	0	0	0	0	0	0
449868	1	75	0	0	0	0	1	0	1	1	1	0	3.72727	0	1	0	0	0	0	0	0
410743	0	44	0	0	0	0	0	0	0	0	0	0	4.81818	0	1	0	0	0	0	1	1
596839	0	27	0	0	1	0	1	1	0	0	0	1	3.09091	0	1	0	0	0	0	1	0
987056	1	26	1	0	0	0	1	1	0	1	0	1	4	0	2	0	0	0	0	0	0
415969	0	61	0	0	0	0	0	0	0	1	0	0	1	0	2	0	0	1	0	0	0
642560	1	57	0	0	0	0	1	0	0	1	0	0	4.36364	0	1	0	0	0	0	0	0
183472	0	55	1	0	0	0	0	0	0	1	1	0	4.36364	0	2	0	0	0	0	1	0
225982	1	56	0	0	1	0	1	0	1	1	1	0	3.36364	0	1	0	0	0	0	0	0
215333	0	25	0	0	0	1	0	0	0	1	1	0	5	0	2	0	1	0	0	0	0
144791	1	68	0	0	0	1	0	0	0	1	0	0	3.09091	0	1	0	0	0	0	0	0
506843	0	56	0	0	0	1	0	0	0	1	1	1	4.27273	0	2	2	1	0	0	0	0
733286	1	19	0	0	0	0	0	0	1	1	0	0	5	1	3	0	0	0	0	0	0
287799	0	59	0	0	0	0	1	0	0	1	0	1	3.27273	0	1	3	2	1	3	0	2
689466	0	44	0	0	0	1	0	0	1	1	0	0	4	0	1	1	0	0	0	1	0
997576	0	55	0	0	0	0	1	0	0	1	0	0	4	1	3	0	1	0	0	0	0
675636	1	46	0	0	0	0	1	0	0	1	1	0	4.90909	0	1	0	0	0	0	0	0
340706	1	55	0	0	1	1	0	0	0	1	1	0	4	0	1	0	0	0	0	0	0
296222	0	51	0	0	0	0	0	0	1	1	0	0	3.72727	0	1	0	0	0	1	0	0
817077	1	52	0	0	1	0	1	0	0	0	0	1	4.36364	0	1	0	0	0	0	0	0
202830	1	41	0	0	0	1	1	0	0	1	0	1	3	0	2	0	0	0	0	0	0
495761	0	51	0	0	1	0	0	0	0	1	0	0	4.63636	0	1	1	0	0	0	0	0
761905	0	33	0	0	0	0	1	0	0	1	0	0	4.09091	0	2	0	0	0	0	0	0
854370	1	51	0	0	0	0	1	0	1	1	0	1	3.18182	0	1	0	0	0	0	0	0
188723	1	71	0	0	0	0	1	0	0	1	0	0	5	0	2	1	0	2	1	0	1
769815	1	55	0	0	0	0	1	0	1	1	0	0	2.81818	0	1	0	0	0	0	0	0
988206	1	51	0	0	0	0	0	0	0	1	1	0	3.81818	0	1	0	0	0	0	0	0
563823	0	64	0	0	0	0	1	0	0	1	0	1	3.18182	0	1	1	0	0	0	0	0
413744	1	58	0	0	0	0	0	0	0	1	0	0	4.09091	0	1	0	0	0	0	0	0
268171	1	58	0	0	0	0	1	0	0	1	0	0	4.18182	0	1	0	0	0	1	0	0
274475	0	24	1	0	1	0	1	0	0	1	0	1	3.36364	1	1	0	0	0	0	0	0
685389	1	54	0	0	0	1	0	0	0	1	0	0	4.18182	0	1	0	0	0	0	0	0
840010	1	33	1	1	1	0	1	0	0	0	0	0	5	1	1	0	0	0	0	0	0
167293	0	22	0	0	0	0	1	0	0	0	0	0	4.72727	0	1	0	0	0	0	0	0
668191	1	58	1	0	0	0	1	0	0	0	1	1	4.54545	0	2	0	0	0	0	0	0
548053	1	30	0	0	0	0	0	0	0	1	0	0	3.81818	0	1	0	0	0	0	0	0
134639	0	55	0	0	0	0	1	0	0	1	0	1	3.09091	1	3	0	0	0	0	0	0
790603	0	29	0	0	0	0	0	0	1	1	1	0	5	0	1	2	0	0	0	0	0
596133	0	31	0	1	1	0	1	1	0	1	0	0	4.27273	0	1	0	0	0	0	0	0
859933	1	35	0	0	0	1	0	0	0	0	0	1	3.90909	0	2	0	0	0	0	0	0
813076	1	28	0	0	1	0	1	0	1	0	1	0	4.09091	0	1	1	0	0	0	0	0
890105	0	21	0	0	0	0	1	0	0	0	0	1	4.27273	1	2	0	0	1	4	2	3
431339	0	67	1	0	0	0	0	0	0	1	1	1	4.18182	0	1	2	4	1	1	1	0
385259	1	59	0	0	0	1	0	0	1	0	0	0	3.45455	0	1	0	0	0	0	0	0
619849	0	24	0	0	0	0	1	1	1	1	0	0	4.27273	1	1	0	0	0	0	0	0
153530	1	47	0	0	0	0	1	0	0	1	0	1	4.27273	0	1	0	0	0	0	0	0
555213	1	46	0	0	0	0	0	0	1	1	1	1	3.54545	0	2	0	0	0	0	0	0
874069	0	58	0	1	1	0	0	0	1	1	0	1	3.36364	0	1	3	0	0	0	0	0
386433	0	60	0	0	0	0	0	0	1	0	0	1	3	0	1	0	1	0	1	1	0
466417	1	30	1	0	0	0	1	0	0	1	0	0	4	0	1	0	1	0	0	0	0
434398	1	43	0	0	0	1	0	0	1	0	1	0	4	0	3	0	0	0	0	0	0
489952	0	60	0	0	0	0	1	0	0	1	0	1	3.45455	0	1	0	1	0	0	0	0
883485	0	64	0	0	1	0	0	0	0	0	0	0	4	0	6	0	0	3	0	0	1
294986	1	24	1	1	1	0	1	0	0	0	0	0	2.45455	0	1	0	0	0	0	0	0
882482	0	19	1	0	0	1	0	0	1	0	0	1	4.45455	0	1	0	1	0	0	0	0
384254	1	60	1	0	0	0	1	0	0	1	0	1	2.90909	0	1	0	0	0	0	0	0
842690	0	57	0	0	1	0	1	0	0	0	0	1	3.09091	0	5	0	0	0	0	0	0
759232	1	33	1	0	0	0	1	0	1	1	0	0	3.90909	0	1	0	0	0	0	0	0
337353	1	32	0	0	0	0	0	0	1	0	0	1	4	0	1	0	0	0	0	0	0
445585	1	37	0	0	1	1	1	0	0	1	0	0	4.36364	0	1	0	0	0	0	0	0
237109	1	61	0	0	0	0	1	0	0	1	0	1	2.36364	0	1	0	0	0	0	0	0
222851	0	32	0	0	0	0	0	0	1	0	0	1	4.09091	0	2	0	0	0	0	0	0
919720	1	30	0	1	1	0	0	1	1	1	0	0	3.90909	0	1	0	0	0	0	0	0
794899	0	47	0	0	0	0	1	0	0	1	1	1	4.45455	0	1	0	0	0	1	0	0
994381	0	58	1	0	0	0	1	0	0	1	0	0	5	0	5	3	1	0	0	0	1
940001	0	51	0	0	0	0	1	0	0	1	1	0	3.90909	1	5	1	2	2	2	5	2
216191	0	50	1	0	0	1	0	1	0	0	0	1	4.90909	0	1	1	0	1	1	0	0
654692	1	61	0	0	0	1	0	0	0	1	0	1	5	0	2	0	0	0	0	0	0
509848	0	50	0	0	0	1	1	0	1	1	1	0	4	0	2	0	0	0	0	0	0
355835	0	59	0	0	0	0	1	0	0	1	1	1	4	0	1	0	0	0	0	1	0
698689	1	59	0	0	0	0	1	0	1	1	1	1	2.90909	0	1	0	0	0	0	0	0
494059	0	38	0	0	0	0	1	0	1	0	0	1	4.09091	0	1	1	0	1	0	0	0
621880	1	36	0	1	1	0	0	0	0	1	1	0	4	0	1	0	0	0	0	0	0
791536	1	40	0	0	0	0	0	0	0	1	1	1	5	0	2	0	0	0	0	0	0
836428	1	27	0	0	0	0	1	0	1	0	0	0	3.18182	0	1	0	0	0	0	0	0
490556	0	31	0	0	0	0	1	0	1	0	0	0	3.72727	0	2	1	1	1	0	0	1
643860	1	58	0	0	1	0	0	0	0	0	0	0	4.54545	0	1	1	1	0	0	0	0
510315	1	49	0	0	1	0	1	0	0	0	0	0	3.18182	0	1	0	0	0	1	0	0
866655	0	38	0	0	0	0	1	0	0	1	0	0	3.81818	0	4	0	1	0	0	0	0
325297	0	67	0	0	0	0	0	0	1	1	1	0	4	0	1	1	0	1	0	1	0
378732	1	50	0	0	0	1	0	0	0	1	1	0	4	0	2	0	0	0	0	0	0
959625	1	52	0	0	0	1	0	0	1	1	1	0	4	0	3	0	0	0	0	0	0
570703	1	62	0	0	1	0	1	0	0	1	1	0	3.18182	0	1	0	0	0	0	0	0
897306	1	53	0	0	0	1	1	0	1	1	1	1	3.81818	0	1	0	0	0	0	0	0
509362	1	59	0	0	0	0	0	0	0	1	0	1	3.90909	0	1	0	0	0	0	0	0
748197	1	48	0	0	0	0	0	0	0	1	0	1	4.36364	0	3	0	0	0	0	0	0
544374	1	31	1	1	1	0	0	1	0	0	0	1	3.81818	0	2	0	0	0	0	0	0
215783	1	44	1	0	0	0	0	0	1	1	1	1	2.81818	0	1	0	0	1	1	0	0
753983	1	40	0	0	0	0	1	1	0	0	0	0	4.09091	0	1	0	0	0	0	1	0
323535	0	63	0	0	0	0	0	0	1	1	0	0	4.18182	0	2	0	0	0	1	0	0
380922	0	44	0	0	0	0	1	0	1	1	0	0	3.09091	0	2	0	1	2	2	1	1
690508	0	56	0	0	0	0	1	0	0	1	1	0	4.54545	0	2	7	9	7	10	10	5
726153	1	43	0	0	1	0	0	0	0	1	1	0	4.72727	0	2	0	0	0	0	0	0
142534	0	36	0	0	0	0	1	0	0	0	0	0	3.27273	0	1	1	0	1	0	0	0
596909	1	35	0	0	1	0	1	0	0	0	1	0	3.72727	1	2	0	0	0	0	0	0
224201	0	28	0	0	1	0	1	0	0	1	0	1	2.90909	0	3	0	0	0	0	0	0
316522	1	69	0	0	1	0	0	0	0	1	1	1	4.81818	0	1	0	0	1	0	0	0
210901	1	34	0	0	0	0	1	0	0	1	0	0	4.54545	0	1	0	2	0	0	0	0
851161	1	46	0	0	0	0	0	0	1	1	0	1	4.90909	0	1	0	0	1	0	0	0
868754	1	32	1	0	1	0	0	1	1	1	0	0	3.18182	0	1	0	0	0	0	0	0
782254	1	58	0	0	0	0	0	0	1	1	0	0	3.27273	0	1	0	0	0	0	0	0
663483	1	50	0	0	0	0	1	0	0	1	1	0	4	0	2	0	0	0	0	0	0
628567	0	56	0	0	1	1	0	1	1	1	0	1	4	0	1	0	0	0	0	0	0
380016	0	59	0	0	0	0	0	0	0	1	0	0	2.63636	0	1	1	0	0	0	0	2
872282	1	35	0	0	0	0	1	0	0	1	0	0	4.81818	0	2	0	0	0	0	0	0
380612	0	40	0	0	0	0	0	0	1	1	1	0	3.09091	0	1	1	0	1	0	0	0
591165	0	37	1	0	0	1	1	0	0	1	1	1	4.81818	0	1	0	1	0	0	0	0
430589	1	41	0	0	0	0	1	0	1	1	1	1	3	0	1	0	0	0	0	0	0
294179	0	43	0	0	0	1	0	0	0	1	1	1	4	0	1	0	0	1	0	0	0
159031	1	58	0	0	0	1	0	0	0	1	0	0	4.90909	0	1	1	1	0	0	1	1
120192	0	52	0	0	0	1	1	0	0	0	1	0	4.36364	1	1	0	0	0	0	0	1
941353	1	53	0	0	1	0	0	0	1	1	0	1	3.81818	1	1	1	0	0	0	0	0
843687	1	45	0	0	1	0	0	0	0	1	1	1	4.18182	0	1	0	0	0	0	0	0
418742	0	49	0	0	1	0	1	0	0	1	0	1	4.72727	0	2	0	1	1	1	0	0
469693	1	37	0	0	1	0	0	0	0	0	0	0	5	0	1	0	0	0	0	0	0
205148	0	60	0	0	0	1	1	0	0	1	0	0	4.36364	0	2	1	1	1	2	0	0
679319	0	60	0	0	0	1	1	0	0	1	0	0	3	0	2	0	1	0	0	1	1
879102	1	49	1	0	0	1	0	0	1	1	0	0	4	0	1	0	0	0	0	0	0
508393	0	42	0	0	0	0	0	0	0	1	0	0	3.90909	0	1	1	0	0	0	0	0
917088	1	37	0	0	1	1	0	0	0	0	0	0	3.72727	0	11	4	0	0	0	0	0
977833	0	54	0	0	0	1	0	0	0	1	1	0	4	0	1	1	1	0	0	0	1
674596	1	59	0	0	0	1	0	0	1	1	1	1	3.36364	0	1	0	0	0	0	0	0
968910	1	47	0	0	0	1	0	0	0	1	0	1	3.90909	0	1	0	0	0	0	0	0
472145	0	47	1	0	0	0	1	0	0	1	0	0	4.09091	0	1	0	0	0	0	0	0
863175	1	74	0	0	0	1	0	0	0	1	1	1	3	0	1	0	0	0	0	0	0
795421	1	35	0	0	0	1	1	0	0	1	1	1	3.36364	0	4	0	0	0	0	0	0
583754	0	49	0	0	1	0	1	0	0	1	1	0	1.72727	0	1	0	0	0	1	0	0
724804	0	52	0	0	0	1	0	0	0	1	1	0	5	0	1	0	0	0	0	0	0
957997	1	54	0	0	0	0	1	0	1	1	0	1	3.81818	0	1	0	0	0	0	0	0
376041	0	55	0	0	0	0	0	0	0	1	1	0	4	0	2	1	1	0	0	0	0
311331	1	37	1	0	0	0	1	0	0	1	0	0	5	0	1	0	0	0	0	0	0
410584	0	45	0	0	0	0	0	0	0	1	1	1	5	0	1	0	2	0	0	0	0
370209	0	57	1	0	0	0	1	1	1	1	1	0	2.90909	0	1	0	0	0	0	0	0
544546	1	35	0	0	0	1	1	0	1	1	0	0	4	0	1	0	0	0	0	0	0
854690	0	67	1	0	0	0	0	0	1	1	0	0	3.36364	0	1	0	0	0	1	1	0
430398	1	42	1	0	0	1	0	0	1	0	0	1	3.09091	0	1	0	0	0	0	0	0
929963	1	24	0	0	0	1	1	0	1	1	1	0	4.90909	0	1	0	0	0	0	0	0
983853	1	36	1	0	0	0	0	1	0	1	0	1	4	1	1	0	0	0	0	0	0
824858	1	23	1	0	0	1	1	0	0	1	0	0	4.81818	0	1	0	0	0	0	0	0
971593	1	52	0	0	0	1	0	0	0	1	0	0	5	0	2	0	0	0	0	0	0
834451	0	56	0	0	0	1	1	0	0	0	0	0	4.09091	0	1	0	0	0	0	0	0
310386	0	33	0	0	0	0	1	0	0	0	0	0	3.09091	0	5	0	0	0	0	1	0
545969	0	59	0	0	0	0	1	0	0	0	0	0	3.72727	0	1	0	0	0	0	0	0
349978	0	64	0	0	0	0	0	0	0	0	0	0	2.90909	0	1	0	0	0	0	1	0
252594	1	35	1	0	0	0	1	0	0	1	1	1	5	0	1	0	0	0	0	0	0
870745	0	34	0	0	0	1	1	0	0	1	1	0	3.45455	0	1	0	0	0	2	0	0
252956	1	67	1	0	0	0	0	0	0	1	0	0	4.90909	0	1	0	0	0	0	0	0
459174	1	25	0	0	0	0	1	0	1	1	0	0	3.72727	1	2	0	0	0	0	0	0
284009	0	40	0	0	0	0	0	0	0	1	1	0	3	0	1	0	2	0	0	0	0
769206	1	43	1	0	0	0	1	0	0	1	0	1	5	0	1	0	0	0	0	0	0
334319	0	52	0	0	1	0	0	0	1	1	0	0	4	0	1	1	1	0	0	0	0
621851	1	48	0	0	0	0	1	0	0	1	0	0	5	0	1	0	0	0	0	0	0
218306	1	53	0	0	0	0	0	0	1	1	1	0	5	0	1	0	1	2	0	0	0
660067	1	51	0	0	0	1	0	0	1	1	1	1	4.54545	0	1	0	0	0	0	0	0
937063	1	67	1	0	0	0	1	0	0	1	1	1	4.90909	0	1	0	0	0	0	0	0
811673	0	76	0	0	0	1	0	0	0	1	0	0	3.09091	0	2	1	2	0	1	1	0
710115	1	69	0	0	0	1	0	0	0	1	0	1	3.63636	0	3	0	0	0	1	0	0
187101	0	37	0	0	0	0	1	0	1	1	0	0	4.63636	0	2	0	1	0	0	0	0
336175	1	60	1	0	0	0	0	0	0	1	1	1	3.90909	0	1	0	0	0	0	0	0
172929	0	43	0	0	0	0	1	0	0	1	1	0	3	0	2	0	1	0	0	1	0
498652	1	33	0	0	0	0	0	0	0	1	0	0	3.63636	0	1	1	0	0	0	0	0
252031	1	75	0	0	0	0	0	0	0	1	0	0	4.27273	0	1	0	0	0	0	0	0
887132	1	50	0	0	0	0	0	0	1	1	1	0	5	0	1	0	0	0	0	0	0
174545	1	32	0	0	0	0	1	0	0	0	0	0	3.09091	0	1	0	0	0	0	0	0
223721	0	33	0	1	1	1	0	0	0	0	1	1	2.18182	0	1	0	1	0	0	0	0
237966	0	49	1	0	0	1	0	0	0	1	1	0	4.09091	0	1	1	1	1	0	1	0
777134	1	39	0	0	1	0	1	0	0	0	1	1	5	0	1	2	0	0	0	0	0
698245	0	57	0	0	0	0	0	0	0	1	1	1	3.72727	0	2	0	0	0	0	0	0
866677	1	55	1	0	0	0	0	0	0	1	1	0	4.18182	0	1	0	0	0	0	0	0
958980	1	56	1	0	0	1	0	0	1	1	0	1	3.72727	0	1	0	0	0	0	0	0
688822	1	49	1	0	0	1	1	0	0	1	1	0	4.09091	1	1	0	0	0	0	0	0
501160	1	55	0	0	1	0	0	0	0	1	1	0	4.90909	0	1	0	0	0	0	0	0
736007	0	23	0	1	1	1	0	1	0	0	1	0	3.81818	0	5	3	0	0	0	0	0
816371	0	50	0	0	0	1	0	0	0	0	0	1	5	0	2	1	1	1	0	0	0
181911	1	46	1	0	0	0	0	1	0	1	0	0	4.18182	0	1	0	0	0	0	0	0
839465	0	57	0	0	0	0	0	0	0	1	1	1	4.90909	0	2	0	0	0	1	0	0
886205	0	67	0	0	0	0	0	0	0	0	0	0	3.27273	0	1	0	0	0	0	0	0
249381	1	50	0	0	0	0	0	0	1	1	0	0	4.90909	0	2	0	0	0	0	0	0
870321	0	39	0	0	0	0	0	0	1	1	1	0	5	0	1	0	0	1	0	0	0
777202	0	69	0	0	0	0	0	0	0	1	1	0	4.72727	0	3	0	0	0	0	1	1
335227	0	48	0	0	0	0	1	1	0	1	1	0	4.45455	0	1	1	0	0	0	0	0
837419	1	39	1	0	0	1	1	0	0	1	0	1	3.27273	0	1	0	0	0	0	0	0
431897	1	38	0	1	1	1	1	0	0	1	1	0	5	0	1	0	0	0	0	0	0
593970	1	38	1	0	0	0	1	0	0	1	1	1	3.81818	0	4	0	0	0	0	0	0
127585	1	36	1	0	0	1	1	0	0	1	0	0	5	0	1	0	0	0	0	0	0
549131	1	28	1	0	1	1	1	0	0	1	1	1	5	0	1	0	0	0	0	0	0
405311	0	60	1	0	0	0	0	0	1	1	1	1	2.81818	0	3	1	0	0	0	0	0
989308	1	58	0	0	0	0	0	0	0	1	1	0	5	0	1	0	0	0	0	0	0
468992	0	45	0	0	0	0	1	0	0	1	0	1	3.36364	0	1	0	0	0	0	0	0
152092	1	24	0	0	1	0	0	1	0	0	1	1	4.72727	0	1	0	0	0	0	0	0
733672	1	34	0	0	1	0	0	0	0	1	1	1	5	0	1	0	0	0	0	0	0
339438	1	58	0	0	0	1	0	0	0	1	1	1	3.36364	0	1	0	0	0	0	0	0
878245	1	33	0	0	0	0	1	0	1	0	0	0	2.63636	0	2	0	0	0	0	0	0
848867	0	43	0	0	0	0	0	0	1	1	1	0	5	0	1	0	0	0	0	0	0
749524	0	29	0	0	0	0	0	0	0	1	0	0	3.63636	0	2	1	2	3	0	0	0
229714	0	41	0	0	0	0	1	0	1	0	0	0	3.18182	1	1	0	0	0	0	0	0
724484	0	30	1	1	1	0	1	0	0	1	1	0	3.45455	0	1	0	0	0	0	1	0
278818	1	62	0	0	0	0	0	0	0	1	1	0	3.36364	0	2	0	0	0	0	0	0
851922	1	63	0	0	0	0	0	0	0	1	1	0	4.72727	0	4	0	0	0	0	0	0
704398	1	53	0	0	0	1	0	0	0	1	1	1	3	0	1	0	0	0	0	0	0
974078	0	55	0	1	1	1	0	0	0	1	0	0	4.90909	0	1	0	0	0	0	0	0
638466	0	50	0	0	1	0	1	0	0	1	0	0	5	0	1	0	0	0	0	0	0
642640	0	50	0	0	1	0	1	0	0	1	0	0	4.09091	1	1	0	0	0	0	0	0
195143	1	43	0	0	1	0	0	0	1	1	1	0	2.81818	0	1	1	1	0	0	0	0
360874	0	32	1	0	0	0	1	0	0	0	0	0	4	0	1	0	0	0	0	0	0
285332	1	27	0	0	0	0	1	0	0	0	0	0	5	0	1	0	0	0	0	0	0
413795	1	36	1	0	0	1	1	0	0	1	1	0	4	0	1	0	0	0	0	0	0
834348	0	60	0	0	0	1	1	0	0	0	0	1	1	0	2	1	0	1	3	1	3
492459	0	50	0	0	0	1	0	0	0	1	0	0	4	0	1	0	0	0	0	0	0
795336	0	35	0	0	0	0	0	0	0	1	0	0	4.09091	0	2	1	0	0	0	0	0
498609	1	28	0	0	0	0	1	0	0	0	0	0	3.45454	0	1	0	1	0	0	0	0
727645	1	51	0	0	0	1	1	0	0	1	1	0	4	0	1	0	0	0	1	0	0
271483	1	42	0	0	0	0	1	0	0	0	0	0	3.54546	0	1	0	0	0	0	0	0
671381	0	41	0	0	1	0	1	1	1	1	0	0	3.81818	0	1	0	0	2	0	0	0
398651	1	65	0	0	0	0	0	0	0	1	0	1	4.54545	0	1	1	1	0	0	0	0
403098	1	43	0	0	0	0	0	1	1	1	0	1	2.54545	0	1	0	0	0	0	0	0
536637	0	60	0	0	0	0	0	0	0	1	1	1	4	0	1	0	0	0	0	0	0
794568	1	52	0	0	0	0	0	0	0	1	0	0	3.90909	0	1	0	0	0	0	0	0
643333	0	53	0	0	0	0	1	0	0	0	0	1	3.54546	0	2	0	1	0	0	0	0
491550	0	48	0	0	1	0	0	0	0	1	1	0	5	0	3	2	0	1	0	1	0
956685	0	65	1	0	0	0	1	0	0	1	0	0	3.90909	0	3	0	0	0	0	0	0
997475	0	40	1	0	0	1	0	0	1	1	0	0	3.36364	0	1	2	1	1	0	0	0
241856	1	45	0	1	1	0	1	0	0	1	0	1	4.27273	0	1	0	0	0	0	0	0
127607	1	33	0	0	0	0	0	0	0	1	1	1	3.72727	0	1	0	0	0	0	0	0
381267	0	57	0	0	0	0	1	0	0	1	1	0	4.45455	0	1	0	1	0	0	0	0
323143	0	40	0	1	1	0	1	0	0	0	0	0	5	0	1	0	0	0	0	0	0
884193	1	38	1	0	0	1	1	0	0	1	0	0	4.27273	0	2	1	0	0	0	0	0
700774	0	67	0	0	0	0	0	0	0	1	0	1	4.36364	0	3	0	0	1	1	0	0
983785	1	38	1	0	0	0	1	0	0	1	1	0	4.81818	0	1	0	0	0	0	0	0
141672	1	62	0	0	0	0	0	0	0	1	1	0	5	0	6	5	4	4	9	5	0
961661	1	44	0	0	0	1	0	0	0	1	1	0	5	0	1	0	0	1	0	0	0
347775	0	65	1	0	1	0	0	0	0	0	0	0	5	0	2	0	0	0	0	0	0
897029	1	55	0	0	0	0	1	0	0	0	0	0	4	0	1	0	0	0	0	0	0
983213	1	52	1	0	0	0	1	1	0	1	0	1	2.81818	0	1	0	0	0	0	0	0
737568	0	57	0	0	0	0	1	0	0	0	0	0	3.72727	0	1	0	1	0	0	0	0
804711	0	38	0	0	0	1	1	0	0	1	0	0	5	1	2	0	0	0	0	0	1
643733	0	46	0	0	0	0	0	0	0	1	1	0	4.54545	0	1	1	0	0	0	0	0
576286	1	24	1	0	1	0	0	0	1	0	0	0	4.45455	0	1	0	0	0	0	0	0
586885	1	42	1	0	0	0	0	0	1	1	1	0	3.63636	0	2	0	0	0	0	0	0
508262	0	51	0	0	0	0	1	0	0	1	1	1	3.18182	0	1	2	3	1	1	1	0
797023	1	31	0	1	1	0	1	0	0	1	0	0	4.09091	0	1	0	0	0	2	0	0
582263	1	22	1	0	0	0	1	1	0	1	0	1	3.09091	1	4	0	0	0	0	0	0
786999	0	60	0	0	0	0	1	0	1	1	0	1	2.72727	0	1	1	2	0	0	0	0
855051	0	27	0	0	1	0	1	0	1	1	1	0	4	0	1	1	1	0	2	0	0
790971	0	66	0	0	0	0	0	0	1	1	0	0	5	0	1	0	0	0	3	0	0
970777	0	60	0	0	0	1	0	0	0	1	0	1	4.18182	0	2	1	1	1	0	1	0
628660	0	50	1	0	0	0	1	0	0	1	0	0	5	0	1	0	0	0	0	0	0
773189	1	41	0	0	1	0	0	0	0	0	0	1	5	0	6	0	0	0	0	0	0
747031	1	53	0	0	0	0	1	0	1	1	1	0	2.72727	0	1	0	0	0	0	0	0
537414	1	53	0	0	1	0	1	0	1	1	1	0	5	0	1	0	0	0	0	0	0
371803	1	43	0	0	0	1	1	0	0	1	1	0	4.27273	0	1	0	0	0	0	0	0
416064	1	20	1	0	1	0	0	0	0	0	1	0	3.09091	0	1	0	0	0	0	0	0
141022	1	44	0	0	0	1	0	0	0	1	1	1	4.2	1	1	0	0	0	0	0	0
194806	0	50	0	0	0	0	1	0	0	0	0	0	4.27273	0	1	1	1	0	2	0	0
336969	1	32	0	0	1	0	1	0	0	1	0	0	4.18182	0	1	0	1	0	0	0	0
238896	0	43	1	0	0	0	1	1	0	1	0	0	4	0	2	1	0	0	0	0	0
186706	0	51	0	0	0	1	0	0	1	1	1	0	4	0	1	0	0	0	0	0	0
854433	1	49	0	0	0	0	1	0	0	1	0	1	4	0	1	0	0	0	0	0	0
540331	1	44	0	0	0	0	1	0	0	1	0	0	3.18182	1	1	0	0	0	0	0	0
416002	0	38	0	0	0	1	0	0	0	1	1	0	3.81818	0	2	0	0	1	0	0	0
421582	1	47	1	0	0	0	1	0	0	0	0	0	4.36364	0	1	0	0	0	0	0	0
951796	0	48	1	0	0	0	1	1	0	0	0	0	4	0	2	0	0	1	0	1	0
807486	1	40	0	0	0	0	1	0	0	1	1	0	3.09091	0	3	0	0	0	0	0	0
948888	1	35	0	0	0	0	1	0	0	0	0	1	3.90909	0	1	0	1	0	0	0	0
538363	1	51	0	0	0	1	1	0	0	1	1	1	4.18182	0	1	0	0	0	0	0	0
867615	1	40	1	0	0	0	1	0	0	1	0	0	4.09091	0	2	0	0	0	0	0	0
925225	0	56	0	0	1	0	0	0	0	0	0	0	3.72727	0	2	2	1	0	0	1	0
921818	1	55	0	0	0	0	1	0	0	1	0	1	3.54545	1	1	0	0	0	0	0	0
702883	1	33	0	0	1	0	1	0	0	0	0	0	3.63636	0	1	0	0	0	0	0	0
970583	1	32	0	0	1	1	1	0	0	1	0	1	3.09091	0	3	0	0	0	0	0	0
753976	1	54	1	0	1	0	0	0	0	1	0	1	4.81818	1	2	0	0	0	0	0	0
749094	1	34	0	0	0	0	1	0	1	1	1	0	4	0	2	0	0	0	0	0	0
849693	0	33	0	0	0	1	0	0	1	1	0	1	3.18182	0	1	1	0	0	2	0	1
658545	1	44	0	0	0	0	1	0	0	1	1	1	3.63636	0	1	0	0	0	0	0	0
234022	1	63	0	0	0	1	1	0	0	1	0	0	3.81818	0	1	0	1	0	0	0	0
220689	1	35	0	0	0	0	1	0	0	1	0	0	4.90909	0	1	0	0	0	0	0	0
735619	0	35	0	0	0	0	1	0	0	1	0	0	3.72727	0	3	0	0	1	0	0	0
714657	0	53	0	0	0	0	0	0	0	1	1	0	5	0	1	1	0	0	0	0	0
314158	1	22	0	0	0	0	1	0	1	0	0	0	3.90909	0	1	0	0	0	0	0	0
711260	0	60	0	0	0	0	1	0	0	1	0	1	3	0	1	1	0	0	0	0	0
994440	1	45	1	1	1	0	0	0	0	1	1	0	3.90909	0	2	1	0	0	0	0	0
574274	0	34	0	1	1	0	0	0	1	1	1	0	3.72727	0	1	1	0	0	0	0	0
485362	1	44	0	0	0	1	0	0	1	0	1	0	5	0	1	0	0	0	0	0	0
988241	0	53	0	0	0	1	0	0	0	1	1	0	3.72727	0	5	2	0	1	1	1	0
607950	0	57	0	0	1	0	0	0	0	0	0	0	5	0	3	1	0	1	0	0	0
511840	1	46	0	0	0	0	0	1	1	1	0	1	3.81818	1	1	0	0	0	0	0	0
517040	1	57	0	0	0	0	1	0	0	1	1	0	3	0	1	1	0	0	0	0	0
378829	1	32	0	0	0	1	1	0	0	1	0	0	4.36364	0	1	0	0	1	0	0	0
185662	1	42	0	0	0	1	1	0	1	1	1	1	3	0	1	1	0	0	0	0	0
953021	0	58	0	0	1	1	0	0	0	1	1	0	4.81818	0	4	1	1	1	0	1	0
778678	1	72	0	0	0	0	0	0	0	1	0	0	3.72727	0	2	0	0	0	0	0	0
380896	0	28	0	0	0	0	1	0	0	0	0	1	2.72727	0	1	0	0	0	0	0	0
461591	0	46	0	0	0	0	0	0	1	1	0	1	2.63636	0	1	1	0	0	0	0	0
554615	0	37	0	0	0	0	0	0	0	1	1	0	4	1	1	0	0	0	0	0	0
531654	1	30	1	0	1	0	1	0	0	1	1	0	5	0	1	0	0	0	0	0	0
510201	0	30	0	0	1	0	0	0	0	1	0	0	4.63636	0	1	1	0	0	0	0	0
936392	1	59	0	0	0	0	0	0	0	1	0	0	5	0	2	0	0	0	0	0	0
728159	1	26	1	0	1	1	1	0	0	1	0	0	3.36364	0	1	0	0	0	1	0	0
188460	1	46	0	0	1	1	1	0	0	0	1	1	5	0	1	0	0	0	1	0	0
426256	1	61	0	0	0	0	0	0	0	1	1	0	3.09091	0	1	0	0	0	0	0	0
769280	1	58	1	0	1	0	1	1	1	0	1	1	4.18182	0	3	0	0	0	0	0	0
278874	1	48	0	0	1	1	1	1	0	1	0	1	3.63636	0	1	0	0	0	0	0	0
646793	0	33	1	1	1	0	1	0	0	1	1	1	4	0	1	0	0	0	0	0	0
499895	1	58	1	0	0	0	1	0	0	0	0	1	3.36364	0	1	0	0	0	0	0	0
249254	0	38	1	1	1	0	0	1	1	1	1	0	4.09091	0	1	0	0	0	0	0	0
800991	0	57	0	0	0	0	1	0	0	1	0	1	4.09091	0	1	0	0	0	2	1	2
605730	1	34	0	0	0	0	0	0	1	1	1	1	2.90909	0	1	0	0	0	0	0	0
258819	0	35	1	0	0	0	0	0	0	1	0	0	4	0	2	0	0	0	0	1	0
853961	1	37	0	0	0	1	0	0	0	1	1	0	4.27273	0	1	0	0	0	0	0	0
261013	0	63	0	0	0	1	0	0	1	1	1	1	4.27273	0	1	0	0	1	0	0	0
534446	0	52	0	0	0	0	1	0	0	1	0	0	4	0	5	2	0	0	0	0	0
439402	0	30	0	0	0	0	1	1	0	0	0	0	4	0	1	1	0	0	0	0	0
404657	0	66	0	0	0	0	0	0	1	0	0	1	4.45455	0	2	0	0	0	1	1	0
552869	1	73	0	0	0	0	0	0	0	1	1	1	3.72727	0	1	1	0	0	0	0	0
205895	0	30	0	0	0	0	0	1	1	1	0	0	2.90909	0	1	1	0	0	1	0	2
365528	1	31	1	0	1	1	1	0	0	1	0	1	5	1	1	0	0	0	0	0	0
251011	1	24	0	0	0	0	1	0	0	1	0	1	5	0	1	0	0	0	0	0	0
868122	0	65	0	0	0	1	0	0	0	1	1	1	3	1	1	0	0	1	0	0	0
578909	0	35	1	0	1	0	1	0	0	1	1	0	4	1	1	0	0	1	0	1	0
607800	0	47	0	0	0	1	0	0	1	1	0	0	3.63636	0	1	0	0	0	0	0	0
543156	1	48	0	0	0	0	1	0	0	1	0	0	3.09091	0	1	0	0	0	0	0	0
982671	0	32	0	0	0	0	0	0	0	1	0	0	3.54545	0	1	0	0	0	0	0	0
812615	0	50	1	0	0	1	1	0	0	1	1	0	3.72727	0	1	0	0	1	1	0	0
382707	0	50	1	0	0	0	0	0	0	1	0	0	3.54545	0	3	0	0	0	0	0	0
725095	0	47	0	0	0	1	0	0	0	1	1	0	5	0	2	1	1	1	0	0	0
269813	1	52	1	0	0	1	1	0	0	1	1	1	3.81818	1	2	0	0	0	0	0	1
736328	1	36	1	0	0	0	1	0	0	1	0	0	4.90909	1	1	0	0	0	0	0	0
806599	1	48	1	0	0	1	0	0	0	1	0	1	3.72727	0	1	0	0	0	0	0	0
358899	0	35	1	0	1	1	0	0	0	1	0	0	4.90909	1	1	0	0	1	0	1	0
567158	1	43	0	0	0	1	1	0	1	1	0	1	3.54545	1	1	0	0	0	0	0	0
646329	1	27	0	0	1	0	0	0	1	0	0	1	4.09091	0	1	0	0	0	0	0	0
328239	0	52	0	0	0	0	0	0	1	1	1	0	3	1	1	0	0	0	1	0	1
268549	1	20	0	0	0	0	1	1	0	1	0	1	4.72727	1	3	0	0	0	0	0	0
764372	0	58	0	0	1	0	1	0	0	1	1	0	3	0	3	0	0	0	0	0	0
358172	1	69	0	0	0	0	0	0	1	1	0	1	4.63636	0	1	0	0	0	0	0	0
782251	0	53	0	0	1	0	1	0	0	0	0	1	3.90909	0	2	0	0	0	0	1	0
509816	1	51	0	0	0	0	1	0	1	1	1	0	3.18182	0	2	0	0	0	0	0	0
443964	0	53	0	0	0	0	1	0	0	1	0	0	3	0	1	0	0	0	0	0	0
315041	1	31	0	0	0	0	1	0	0	1	1	0	3.1	0	2	0	1	0	0	0	0
504407	0	20	1	1	1	1	0	0	0	0	1	1	3.36364	0	2	1	0	1	0	3	2
550258	0	62	1	0	0	0	1	1	0	1	0	0	5	0	2	0	0	0	1	0	0
935479	1	54	0	0	0	0	1	1	1	0	0	0	4.90909	0	1	0	0	0	0	0	0
294096	1	25	0	0	1	0	1	1	0	0	0	0	4.90909	1	1	0	0	0	0	0	0
540503	0	54	0	0	0	0	1	0	0	1	0	0	3.81818	0	1	0	0	0	0	1	0
413874	0	63	1	0	0	0	0	1	1	0	0	0	4	0	2	1	2	0	0	0	0
544408	1	51	0	0	0	0	1	0	0	0	0	0	5	0	1	0	0	0	0	0	0
499899	1	53	0	0	0	0	0	0	0	1	0	1	4.54545	0	2	0	0	0	0	0	0
214400	1	54	0	0	0	1	0	0	1	1	0	1	4.18182	0	2	1	0	0	0	0	0
414506	1	27	1	1	1	1	0	0	0	1	0	0	4.27273	0	2	0	0	0	0	0	0
441175	0	55	1	0	0	0	0	0	1	1	0	0	3.45454	0	2	2	0	0	0	0	0
622310	1	66	0	0	0	1	0	0	0	1	1	0	5	0	2	0	0	0	0	0	0
155389	1	65	0	0	0	1	0	0	0	1	1	0	4.90909	0	3	1	0	0	0	0	0
142434	0	55	0	0	0	0	0	0	1	1	0	1	1.09091	0	2	0	0	0	0	1	1
290834	1	52	0	0	0	0	1	0	0	1	1	0	3.90909	1	1	0	0	0	0	0	0
627646	0	53	0	0	0	0	1	0	1	1	1	0	4	0	2	1	2	2	0	0	1
202955	1	58	0	0	0	0	1	0	1	1	1	0	4	1	1	0	0	0	0	0	0
166390	0	62	0	0	0	1	1	0	0	1	1	0	3	0	1	2	0	0	0	0	0
235160	0	31	0	0	0	0	0	0	0	1	0	0	3.81818	0	1	0	0	0	0	0	0
472431	0	51	0	0	0	0	1	0	0	1	1	1	4.09091	0	5	3	2	2	0	5	0
660507	1	27	0	0	1	0	1	0	0	0	0	0	3.81818	0	4	0	0	0	0	0	0
572217	0	44	0	0	0	0	0	0	0	1	1	0	4.90909	1	1	0	0	0	1	2	1
406328	1	56	1	0	0	0	0	0	1	1	1	0	4.54545	0	1	0	1	0	0	0	0
437007	1	65	0	0	0	0	0	0	1	1	0	0	4.81818	0	2	0	0	0	0	0	0
165079	0	48	0	0	0	0	0	0	0	1	0	1	5	0	2	1	0	2	0	0	0
173914	0	42	0	0	0	0	0	1	0	0	0	0	4.72727	1	1	1	0	0	1	0	1
573909	1	21	0	0	0	0	1	0	0	1	1	0	5	0	1	0	0	0	0	0	0
327896	1	40	0	0	0	0	0	0	1	1	0	1	5	0	1	0	0	0	0	0	0
971239	1	49	1	0	0	0	0	0	1	1	0	0	5	0	1	0	0	0	0	0	0
988923	1	57	0	0	0	0	0	0	0	1	0	1	3.45455	0	2	0	0	0	0	0	0
562805	1	71	0	0	0	1	0	0	0	1	0	0	3	0	1	0	0	0	0	0	0
986026	1	26	0	1	1	0	0	0	0	1	0	1	3.45455	0	1	0	0	0	0	0	0
226505	0	44	0	0	0	0	0	0	0	1	1	0	3	0	1	1	0	0	0	0	0
807072	1	52	1	0	0	1	0	0	0	1	0	0	3.45454	0	1	0	0	0	0	0	0
884058	1	61	0	0	0	1	1	0	0	1	0	0	4	0	1	0	0	0	0	0	0
589523	0	64	1	0	0	0	0	0	0	1	0	1	3.72727	0	1	0	0	0	0	0	0
896410	1	19	0	0	0	1	0	0	1	1	1	0	4	0	1	0	0	1	0	0	0
317018	1	28	0	0	0	0	1	0	0	1	1	1	4.63636	1	1	1	0	0	0	0	0
109925	0	63	1	0	0	0	1	0	0	1	0	0	3.27273	0	4	0	0	1	0	2	0
119102	1	62	0	0	0	0	0	0	0	1	1	0	3.36364	0	1	0	0	0	0	0	0
915103	1	52	0	0	0	0	0	0	1	1	0	1	5	0	2	0	0	0	0	0	0
428317	0	50	1	0	1	1	0	1	0	1	1	0	4.72727	0	2	4	3	3	4	2	2
282393	1	71	1	0	0	0	0	0	0	1	1	1	3.18182	0	2	0	0	0	0	0	0
979809	0	43	0	0	0	0	1	0	1	1	1	0	3.36364	0	2	0	0	0	0	1	0
919625	0	38	0	0	0	0	1	0	0	1	0	0	4.72727	0	1	0	0	1	0	0	0
634056	0	51	0	0	0	1	0	0	0	1	1	1	3.90909	0	1	1	0	0	0	0	0
835926	1	25	0	0	1	1	0	1	0	1	0	0	5	0	3	0	0	0	0	0	0
823706	1	46	1	0	1	1	0	0	1	1	1	1	4.18182	0	2	0	0	0	0	0	0
455629	0	44	0	0	1	0	1	0	0	0	1	1	5	0	2	2	1	1	0	1	1
441892	1	53	0	0	0	0	1	0	1	0	0	0	5	0	1	1	1	0	0	0	0
847162	0	54	0	0	1	1	1	0	1	1	1	0	4.81818	0	2	1	0	0	0	0	1
424764	0	54	0	0	0	0	0	0	0	1	1	0	4.90909	0	2	0	3	2	1	2	1
422129	0	28	0	0	1	0	0	0	0	0	0	0	4.45455	0	1	0	0	0	0	0	1
528612	0	60	0	0	0	0	1	0	0	1	1	0	3.45455	0	2	1	1	0	0	0	0
591795	0	56	0	0	0	1	0	0	0	0	1	0	3.45455	0	2	2	2	1	0	1	1
508391	1	58	0	0	1	0	1	0	0	0	0	1	4.63636	0	1	0	1	0	0	0	0
909580	1	67	0	0	0	0	0	0	1	1	1	1	3.45455	0	2	1	0	0	0	0	0
629160	1	66	0	0	0	0	1	0	0	1	1	0	3.72727	0	2	0	0	0	0	0	0
843090	0	35	1	0	1	0	1	0	0	1	0	0	3.09091	0	2	0	0	0	0	0	0
517486	0	40	0	0	0	0	1	0	0	1	1	0	4	0	1	3	0	1	0	1	0
453413	1	62	0	0	0	0	0	0	0	1	0	0	5	0	1	0	0	0	0	0	0
530162	1	62	0	0	0	0	1	0	0	1	0	1	3.36364	0	2	0	0	0	0	0	0
900923	0	66	0	0	0	0	0	0	1	1	1	0	2.36364	0	2	0	0	0	0	0	0
155285	0	49	0	0	0	0	0	0	0	1	1	1	5	0	1	7	5	10	8	10	4
559155	1	55	0	0	1	0	0	0	0	1	1	0	4.90909	0	1	0	0	0	0	0	0
916517	1	30	0	0	0	0	0	0	0	1	1	0	4.81818	0	1	1	0	0	0	0	0
834252	0	61	0	0	0	0	1	0	0	1	0	0	5	0	2	0	0	0	0	0	1
941852	0	58	0	0	0	1	1	0	0	1	0	0	3.81818	0	2	1	0	0	0	0	0
548442	1	27	0	1	1	0	1	0	0	0	0	0	4.09091	0	2	0	0	0	0	0	0
708526	1	34	0	1	1	1	0	1	1	0	1	1	3.18182	0	1	0	0	0	0	0	0
337890	0	56	0	0	0	1	0	0	0	1	1	0	4	0	1	1	0	0	0	0	0
607053	0	58	0	0	0	0	1	0	0	0	0	0	3.09091	0	2	0	0	0	0	0	0
796368	1	45	1	0	0	0	1	0	0	1	1	0	3.36364	0	1	0	0	0	0	0	0
879270	1	48	0	0	0	0	1	0	0	1	1	0	4.81818	0	2	0	0	0	0	0	0
959109	1	33	1	0	1	0	1	0	0	0	0	0	3.81818	0	2	0	0	0	0	0	0
887301	0	45	1	0	1	0	1	0	0	1	0	0	4.63636	0	1	0	0	1	0	0	0
413941	0	54	1	0	0	1	0	0	0	1	1	1	3	0	1	0	0	0	0	0	0
458944	0	51	0	0	0	0	1	0	1	1	1	0	3.72727	1	1	0	0	1	0	0	0
768085	0	65	0	0	0	1	0	0	1	1	0	0	4.81818	0	1	3	0	0	0	0	1
353726	0	28	0	0	0	1	0	0	1	1	1	0	4.09091	0	1	0	0	0	1	0	0
349199	0	63	1	0	0	0	0	0	0	0	0	1	4	0	1	0	0	0	0	0	0
816768	1	52	0	0	0	0	0	0	1	1	1	0	4.09091	0	1	0	0	0	0	0	0
970271	0	42	0	0	0	0	0	0	1	1	1	0	5	0	1	0	0	0	0	0	1
983739	0	53	0	1	1	1	1	0	0	1	0	0	3.63636	0	4	1	1	1	2	0	2
987919	0	48	0	0	0	0	1	0	0	1	0	0	3.27273	0	1	1	0	0	0	0	0
154024	0	55	0	0	1	0	1	0	0	1	0	0	3.45455	0	1	1	0	2	0	1	0
353029	0	45	1	0	0	0	0	0	1	1	0	0	3	0	3	1	1	2	0	1	0
872932	1	56	0	0	0	0	0	0	1	1	1	0	3.45455	0	1	0	0	0	0	0	0
398088	1	42	0	0	0	0	0	0	0	1	0	0	4	0	1	0	0	0	0	0	0
754458	1	30	0	0	1	0	1	0	0	0	0	0	4	0	1	1	1	0	0	0	0
723236	1	47	0	0	0	1	1	0	0	1	0	0	4.81818	0	4	0	0	0	1	0	0
898785	1	70	1	0	0	0	1	0	0	0	0	0	4.72727	0	1	1	0	0	0	0	0
989837	0	28	0	0	0	0	1	1	0	1	0	0	5	0	2	0	0	1	0	0	1
721747	0	51	0	0	1	0	1	1	1	1	1	1	4.09091	0	1	1	0	0	1	1	1
697403	1	44	0	0	0	1	0	0	0	1	1	0	3.81818	0	1	0	0	0	0	0	0
386834	1	30	0	1	1	0	1	0	0	1	1	1	4.36364	1	1	0	0	0	0	0	0
130485	0	39	0	1	1	1	1	0	0	1	1	0	5	0	2	1	0	0	0	0	0
650790	0	57	0	0	0	0	1	0	0	0	0	0	3	0	1	0	0	0	0	1	0
452679	0	65	0	0	0	1	1	0	0	1	1	1	3.72727	0	1	0	1	0	1	1	0
114584	0	56	0	1	1	0	0	0	0	1	0	1	2.90909	0	1	1	1	0	0	1	0
410293	1	25	0	0	0	0	1	1	1	1	1	1	2.90909	1	3	0	0	0	0	0	0
874989	1	29	0	0	0	0	0	0	1	0	0	1	4	0	1	0	0	0	0	0	0
606170	0	36	0	0	0	0	1	0	0	1	0	0	3.45455	0	1	2	5	2	1	0	0
309201	0	30	0	1	1	0	0	0	0	1	1	0	4.36364	0	1	0	0	0	0	0	0
681440	0	32	0	0	0	0	0	0	1	1	0	0	4.54545	0	3	3	2	1	1	2	1
641480	0	29	1	0	0	0	1	1	0	1	0	1	2.81818	1	2	0	2	0	0	0	0
289632	0	56	0	0	0	0	0	0	0	1	1	1	3.90909	0	2	0	1	0	0	1	0
600465	0	47	0	0	0	1	0	0	1	1	0	0	4.45455	0	1	1	0	1	1	2	0
735330	0	54	0	0	0	0	1	0	0	1	0	1	2.45454	0	2	1	0	0	1	0	0
879668	1	37	0	0	0	0	1	0	1	0	0	0	3.45454	0	3	1	1	0	0	0	0
239308	0	56	0	0	1	1	0	0	0	1	0	0	4.72727	0	2	0	0	1	0	0	0
896243	1	37	0	0	1	0	0	0	0	1	0	0	4.90909	0	1	0	0	0	0	0	0
439428	1	60	0	0	0	0	0	0	0	1	0	0	4	0	3	0	0	0	0	0	0
798605	1	36	0	0	0	1	1	0	0	1	1	0	3.63636	0	1	0	0	1	0	0	0
451669	1	56	0	0	0	1	0	0	0	0	1	0	5	0	1	0	0	0	0	0	0
148142	1	55	0	0	0	0	1	0	0	1	1	0	5	0	2	0	0	0	0	0	0
612237	1	28	0	0	0	0	0	0	0	0	1	0	5	0	1	1	0	0	0	0	0
581537	0	44	0	0	0	0	1	0	0	0	0	0	4.45455	0	1	0	0	0	0	0	0
243840	1	49	0	0	0	0	0	0	0	1	1	0	3.45455	0	1	0	0	0	0	0	0
673040	1	52	0	0	0	0	0	0	1	1	1	1	4.09091	0	1	0	0	0	0	0	0
267976	1	49	0	0	1	0	0	0	1	1	0	1	2.90909	0	1	0	0	0	0	0	0
148175	0	57	0	1	1	1	0	0	0	1	1	1	4.09091	0	3	1	1	0	1	0	1
423783	1	28	1	0	1	0	0	0	0	1	0	0	4.63636	1	1	1	1	0	0	0	0
410875	1	53	0	0	0	0	0	0	0	1	0	0	3.81818	0	3	0	0	0	0	0	0
229430	1	45	0	0	0	0	0	0	0	1	0	0	5	0	1	0	0	0	0	0	0
106219	0	56	0	0	0	0	1	1	0	1	1	1	2.45454	0	1	0	0	0	0	2	0
568127	1	55	1	0	0	0	1	0	0	1	1	0	4.54545	0	2	0	0	0	0	0	0
400075	0	48	0	0	0	1	0	0	0	0	1	0	3.72727	0	1	1	1	0	0	0	1
199565	1	29	0	0	0	0	1	0	0	0	0	1	3	0	1	0	0	0	0	0	0
416973	1	43	0	0	0	0	0	0	0	1	0	0	4.09091	1	1	0	0	1	0	0	0
949085	0	35	0	0	0	0	0	1	0	1	0	1	4.54545	0	2	2	0	0	1	0	0
420583	1	33	0	0	0	0	0	0	0	1	0	0	5	1	1	0	0	0	0	0	0
760326	1	52	0	0	0	0	0	0	0	1	1	0	5	0	1	0	0	0	0	0	0
764672	0	57	0	0	0	0	0	0	1	1	0	0	3.90909	0	1	1	1	0	0	0	0
368010	1	49	0	0	0	0	1	0	0	0	1	0	4	0	2	0	0	0	0	0	0
354522	0	32	0	0	1	1	0	0	0	0	1	0	4	0	2	1	1	0	0	0	0
461094	1	51	0	0	0	1	1	0	0	1	1	0	4.81818	0	1	0	0	0	0	0	0
532711	0	45	0	0	1	0	0	0	0	1	1	0	4.36364	0	1	0	0	0	0	0	0
291929	1	53	0	0	0	0	1	0	0	1	0	0	2	0	2	0	0	0	0	0	0
380298	0	47	0	0	0	0	1	0	1	0	0	0	4.72727	1	1	1	1	0	1	0	0
225184	1	45	0	0	0	1	0	0	0	1	0	0	5	1	1	0	0	0	0	0	0
868793	1	31	0	0	1	0	0	0	0	1	0	0	4	0	1	0	0	0	0	0	0
945087	1	37	0	0	0	0	1	0	0	0	0	0	3.27273	0	1	0	0	0	1	0	0
727035	1	23	0	0	0	0	1	0	0	1	0	1	5	0	1	0	0	0	0	0	0
734306	1	49	0	0	0	0	1	0	0	1	1	0	5	0	2	0	0	0	0	0	0
575771	0	68	0	1	1	0	0	0	0	0	0	0	3.54546	0	2	0	0	1	0	0	0
359612	1	35	0	0	0	0	1	0	0	1	1	0	4	0	1	0	0	0	0	0	0
747976	0	42	0	0	0	0	0	1	1	1	1	0	4.18182	0	4	1	0	0	0	0	0
674958	0	44	1	0	1	0	1	0	0	1	1	0	4.90909	0	1	0	0	0	0	0	0
681231	1	29	0	0	1	0	1	1	0	1	0	0	4.09091	0	1	0	0	0	0	0	0
204314	0	44	0	0	0	0	1	0	0	1	0	0	3.63636	0	1	0	0	0	0	0	0
578635	1	26	1	0	1	1	0	1	0	1	0	1	4	0	1	1	0	0	0	0	0
642675	1	71	1	0	0	0	0	0	0	1	0	0	3.45454	0	1	0	0	0	0	0	0
473496	1	52	0	0	0	0	1	0	0	1	1	1	3.36364	0	1	0	0	0	0	0	0
209886	1	62	0	0	0	0	0	0	0	1	1	1	2	0	3	2	0	0	0	0	0
637474	1	50	0	0	0	1	0	0	0	1	1	1	4	0	1	0	0	0	0	0	0
689577	1	28	0	1	1	0	1	1	0	0	0	0	5	1	1	0	0	0	0	0	0
201839	1	28	0	0	0	1	1	0	1	1	0	0	3.45455	0	1	0	0	0	0	0	0
118972	0	47	0	0	1	1	0	0	0	1	1	1	5	0	5	1	0	1	0	0	0
423603	1	29	0	0	0	0	0	0	0	1	0	0	4	0	1	0	0	0	0	0	0
773001	1	24	0	0	0	0	1	0	1	1	1	0	5	0	1	1	0	0	0	0	0
898636	1	28	0	0	0	0	1	0	0	1	1	0	4.09091	0	1	0	0	0	1	0	0
560612	0	37	1	0	0	0	0	0	0	1	0	1	3.45454	0	2	1	1	1	0	0	0
977284	1	39	1	1	1	1	0	0	0	0	1	0	4.09091	0	4	0	0	0	0	0	0
286093	0	55	0	0	0	0	0	0	0	1	1	0	5	0	1	0	0	0	0	0	0
867326	1	21	0	0	0	1	0	0	0	1	1	0	3.18182	0	1	0	0	0	0	0	0
294783	0	50	0	1	1	1	1	0	0	1	0	0	4.09091	0	1	0	0	1	1	0	0
716389	1	62	0	0	0	0	1	0	1	1	1	1	4.18182	0	1	1	1	0	1	0	0
710554	0	30	0	0	1	0	0	0	0	0	0	0	5	0	4	0	1	0	1	0	0
508125	1	41	0	0	0	0	0	0	0	1	1	1	3.81818	1	2	0	0	0	0	0	0
873077	1	57	1	0	1	0	0	0	0	1	0	0	3.72727	0	2	0	0	0	0	0	0
621587	0	53	1	0	1	0	1	0	0	1	0	1	4	0	2	0	0	0	0	2	2
326084	1	56	0	0	0	0	1	0	0	1	0	1	4	0	1	0	0	0	0	0	0
425188	1	19	0	0	0	1	1	0	0	1	0	0	4.18182	0	1	0	0	0	0	0	0
819094	0	66	0	0	0	1	1	0	0	1	0	0	4.09091	0	1	0	4	0	3	2	0
533101	1	54	0	0	1	1	0	0	1	1	1	0	4.54545	0	1	0	0	0	0	0	0
233733	1	59	1	0	0	0	0	0	0	1	0	1	2.54546	0	1	0	0	0	0	0	0
899899	1	47	0	0	0	0	1	0	1	1	1	0	3.54546	0	1	0	0	0	0	0	1
589624	1	53	0	0	0	0	1	0	0	1	0	1	4.09091	0	1	0	0	0	0	0	0
883556	0	31	1	1	1	1	1	0	1	0	0	1	2.63636	0	3	1	1	1	1	0	0
245101	1	21	0	0	0	0	1	0	0	0	0	0	5	0	1	0	0	0	0	0	0
263629	0	66	0	0	0	0	0	0	0	1	0	0	4.45455	0	2	1	1	0	1	0	1
409692	0	41	0	0	0	0	0	0	1	1	0	0	1	0	1	1	0	0	3	2	0
982795	0	49	1	0	0	0	1	0	0	1	1	0	3.90909	0	5	0	1	1	0	0	1
565149	0	53	1	0	0	1	1	0	0	1	1	1	4.81818	0	1	0	0	0	0	0	0
288036	1	51	0	0	0	1	0	0	0	1	1	1	2.90909	1	1	1	0	0	0	0	0
101040	1	60	0	0	0	0	0	0	0	1	1	0	1	0	1	0	0	0	1	0	0
663649	1	50	0	0	0	1	1	0	1	1	1	1	3.81818	1	1	0	0	0	0	0	0
957256	1	26	0	0	1	0	1	1	1	0	0	0	4.36364	0	1	0	0	0	0	0	0
784680	1	30	0	0	0	0	1	0	0	1	1	0	5	0	1	0	0	0	0	0	0
241005	1	52	1	0	0	0	1	0	0	1	0	0	4	0	1	0	0	0	0	0	0
177595	0	63	1	0	1	0	0	0	0	0	0	0	5	0	2	0	0	0	0	0	0
889324	1	29	0	1	1	0	0	0	0	1	1	1	4	0	1	0	0	0	0	0	0
606716	0	51	0	0	1	0	1	0	0	1	0	0	2.63636	0	2	1	0	0	1	0	1
307521	0	28	1	1	1	0	1	0	0	1	0	0	3.90909	0	1	0	1	0	0	0	0
419765	0	37	0	0	0	0	1	0	0	1	1	1	4	0	2	1	2	0	0	0	0
402453	1	62	1	0	0	0	0	0	0	1	0	1	4	0	2	0	0	0	1	0	0
542554	0	33	0	0	0	0	1	0	0	1	0	0	5	0	1	1	0	1	0	0	1
661554	1	26	0	0	0	0	1	0	0	1	1	1	4	0	1	0	0	0	0	0	0
499557	0	50	0	0	1	0	0	0	0	1	1	0	4.18182	0	2	0	0	0	1	0	0
617624	0	71	0	0	0	0	0	0	0	1	0	0	3.63636	0	1	0	0	0	0	0	0
257281	1	53	0	0	0	0	0	0	1	1	0	0	5	0	1	0	0	0	0	0	0
776018	0	49	0	0	0	1	1	0	0	1	1	0	4.81818	0	2	2	0	1	1	0	0
249005	0	23	0	0	1	0	1	1	0	1	1	0	5	0	1	1	0	0	0	1	0
136081	0	56	0	0	1	0	0	0	1	1	0	1	4.09091	0	2	1	0	0	0	0	0
232487	0	46	0	0	0	0	1	0	0	1	0	1	5	0	2	2	2	0	1	0	1
199232	0	42	0	0	1	0	1	0	1	0	0	0	4.54545	0	1	1	0	0	0	0	0
487015	0	25	0	0	1	0	0	0	0	0	1	0	5	0	1	2	0	0	0	0	0
793629	0	60	0	0	0	1	0	0	1	1	0	0	4.54545	0	1	1	0	0	0	1	0
593545	0	23	0	0	0	0	1	0	0	1	0	0	4.81818	0	3	0	0	0	0	1	0
202543	0	73	1	0	0	0	0	0	0	1	0	1	4.90909	0	2	1	0	1	0	1	1
731169	1	23	1	0	1	1	0	0	0	1	0	0	4	0	1	0	0	0	0	0	0
471365	0	42	0	0	1	0	1	0	0	1	1	0	3.54545	0	7	1	2	6	5	2	0
438571	1	26	0	1	1	1	0	0	0	1	1	0	4	0	2	0	0	0	0	0	0
962945	0	64	0	0	0	0	1	0	0	1	0	1	4.54545	0	1	1	0	0	0	0	0
797413	1	47	1	0	0	1	1	0	0	1	1	0	4.90909	0	1	0	0	0	0	0	0
238182	0	60	0	0	1	0	0	1	1	1	1	1	4.72727	0	1	0	0	0	1	0	0
740655	0	48	0	0	0	0	1	0	1	0	1	0	3.63636	0	1	1	0	0	0	0	0
681901	1	59	0	0	0	0	0	0	1	1	0	1	4.09091	0	1	0	1	0	0	0	0
864397	0	47	0	0	0	0	1	0	0	1	0	1	3.72727	0	2	0	0	0	0	0	0
714068	0	58	1	0	0	0	0	0	0	1	0	1	4.72727	0	3	0	0	1	0	1	0
868570	0	28	0	0	1	1	0	0	0	1	1	1	4.45455	0	2	1	2	1	1	1	1
224864	1	51	0	0	0	1	0	0	0	1	1	0	2.54546	0	1	0	0	0	0	0	0
441294	1	20	1	0	0	0	1	0	0	0	0	0	3.90909	1	3	0	0	0	0	0	0
994602	1	60	1	0	0	0	0	1	0	1	1	1	5	0	1	0	0	0	0	0	0
952068	1	37	0	0	1	0	0	1	0	1	1	0	3.45455	0	4	0	0	0	0	0	0
326584	1	49	0	0	0	0	0	0	0	1	0	0	3.45455	0	1	0	0	0	0	0	0
697192	0	56	0	0	0	0	0	0	1	1	0	0	3.45455	0	1	0	1	0	0	0	0
273168	1	55	0	0	0	1	0	0	1	1	1	0	2.63636	0	1	0	0	0	0	0	0
254458	0	52	0	0	0	0	0	0	0	1	0	1	4.54545	0	1	1	0	0	1	0	0
683098	1	50	0	0	1	1	1	0	0	0	1	0	4.18182	0	1	0	0	0	0	0	0
153345	1	35	1	1	1	1	1	0	0	1	0	0	2.54545	0	1	0	0	0	0	0	0
845592	0	49	1	0	0	0	1	1	0	1	1	0	2.18182	0	4	0	0	0	0	0	0
456039	1	58	0	0	0	0	0	0	0	1	1	0	3.63636	0	1	0	0	0	0	0	0
749949	0	45	1	0	0	1	1	0	0	1	0	0	3.45454	0	1	3	0	0	0	0	0
546070	0	65	0	0	0	0	0	0	0	1	0	0	3.90909	0	1	0	1	0	1	0	1
789812	1	58	0	0	0	1	0	0	0	1	0	0	3.18182	0	2	0	0	0	0	0	0
693172	1	35	0	0	0	1	1	1	0	0	0	1	3.09091	1	1	0	0	0	0	0	0
352381	1	52	0	0	0	0	1	0	0	1	0	1	4	0	1	0	0	0	0	0	0
912336	0	79	1	0	0	0	0	0	0	1	0	0	3.63636	0	3	0	1	0	1	0	1
176405	0	41	1	0	0	0	1	0	0	1	0	0	4	0	3	0	0	0	0	0	0
896868	0	33	0	0	1	0	1	0	0	1	0	0	5	0	1	0	1	0	0	0	1
274148	0	63	0	0	0	0	1	0	0	1	0	1	3.54546	0	1	0	0	0	1	0	0
533845	0	46	0	0	0	0	1	0	1	1	0	0	4	0	1	0	0	0	0	0	0
438331	1	54	0	0	0	1	1	0	0	1	1	0	2.90909	0	1	1	0	0	0	0	0
470136	1	49	0	0	0	0	1	1	0	1	0	0	4	0	2	0	0	0	0	0	0
984693	1	59	0	0	0	0	1	0	0	1	0	0	3.09091	0	1	0	0	0	0	0	0
226395	0	34	0	0	0	0	1	0	0	0	0	0	4	0	1	0	0	0	0	0	0
764719	0	57	1	0	0	0	1	0	0	1	0	0	4.27273	0	2	0	0	1	0	0	0
277931	0	57	0	0	1	0	1	0	0	1	0	0	3.54545	0	1	0	0	0	0	0	0
340782	0	74	0	0	0	0	1	0	0	1	1	0	5	0	2	0	0	0	0	1	0
221901	1	55	0	0	0	1	0	0	1	1	1	0	4.81818	0	3	0	0	0	0	0	0
958829	1	68	0	0	0	1	0	0	1	0	0	1	2.81818	0	1	1	1	0	0	0	0
140565	1	67	0	0	0	0	0	0	1	1	0	0	3.90909	0	1	0	0	0	0	0	0
847369	0	48	0	0	1	0	1	0	0	1	1	1	3.45455	0	2	0	0	0	0	1	0
283301	0	59	0	0	1	0	0	0	1	1	0	0	5	0	2	2	0	1	0	1	0
217760	1	61	0	0	1	1	0	0	0	1	1	0	4	0	3	1	0	0	0	0	0
798395	0	26	0	0	1	0	0	0	0	1	0	0	4.81818	0	2	0	0	0	0	0	0
348776	1	44	0	0	0	0	0	0	0	1	1	1	3.54545	0	2	0	0	0	0	0	0
293061	1	53	0	0	0	1	1	0	0	1	0	1	4.54545	0	1	0	0	0	0	0	0
443848	0	26	0	0	0	0	1	0	1	1	0	1	3.54546	0	1	0	0	0	1	0	0
519301	1	52	1	0	0	1	1	0	0	1	1	1	3.63636	0	1	0	0	0	0	0	0
504799	0	69	0	0	0	0	0	0	0	1	1	1	4.27273	0	2	1	1	2	1	1	1
455983	1	33	1	0	0	1	1	0	0	1	1	1	3.45455	0	2	0	0	0	0	0	0
468693	0	30	0	0	0	1	0	0	0	1	1	0	5	0	3	0	1	1	0	1	0
325689	1	52	0	0	0	0	0	0	0	1	0	0	3.09091	1	2	0	0	0	0	0	0
538869	0	51	1	0	0	1	0	1	0	1	1	0	3	0	2	1	2	1	2	1	0
617917	1	48	0	0	0	0	1	0	1	1	1	1	3.90909	0	1	0	0	0	0	0	0
834450	1	68	0	0	0	0	1	0	0	1	0	1	5	0	1	0	0	1	0	0	0
302446	1	64	0	0	0	0	0	0	0	1	1	1	3.36364	0	3	0	0	0	0	0	0
863065	0	32	1	0	1	0	1	0	0	0	0	0	4.36364	0	6	2	1	3	1	0	2
994122	0	63	0	0	0	0	1	0	0	1	0	1	4	0	3	2	0	0	1	0	0
985712	1	55	0	0	0	0	0	0	1	1	1	0	3.27273	0	1	0	0	0	0	0	0
873381	0	62	0	0	0	0	0	0	1	0	1	1	4.90909	1	2	1	0	0	0	0	0
687154	0	62	1	0	0	0	1	0	0	1	1	0	3.63636	0	1	0	0	0	0	0	0
188133	0	41	0	0	0	0	1	0	1	1	0	0	3.72727	1	1	0	0	0	0	1	0
843152	0	54	0	0	0	0	1	0	0	1	1	0	5	0	9	4	1	1	0	0	1
856050	0	35	0	0	0	0	0	0	0	1	0	0	5	0	3	1	0	0	1	0	0
317977	1	21	1	0	0	1	0	0	1	1	1	1	4.18182	1	1	0	0	0	0	0	0
858530	0	45	0	0	1	1	0	0	0	1	1	1	5	1	2	1	0	1	0	0	2
731660	1	61	0	0	0	0	0	0	1	1	0	0	3.36364	0	1	0	0	0	0	0	0
689608	0	35	0	0	0	1	0	0	0	1	0	1	4	0	1	0	1	0	0	0	0
366820	1	34	0	0	0	0	1	0	0	1	1	0	4.18182	0	1	0	0	0	0	0	0
462503	1	50	1	0	1	0	1	0	0	1	0	1	2.63636	0	1	0	0	0	0	0	0
697228	1	40	0	0	0	1	1	0	1	0	0	0	4.81818	0	1	0	0	0	0	0	0
868759	0	35	0	0	0	0	1	1	0	0	0	0	3.72727	0	1	0	0	0	0	0	0
991234	1	25	1	0	1	1	0	0	0	1	1	0	4.18182	1	2	0	0	0	0	0	0
137968	0	74	0	0	0	1	0	0	0	0	0	0	3.09091	0	1	0	1	0	0	1	0
789458	1	48	0	0	0	0	0	0	0	0	0	1	4	0	3	0	0	0	0	0	0
686760	0	61	0	0	0	1	1	0	0	1	1	0	2.81818	0	1	2	0	0	0	0	0
930945	0	70	0	0	0	0	1	0	1	0	0	0	3.72727	0	1	0	0	0	0	1	0
369728	0	56	0	0	0	0	1	0	0	0	0	1	5	0	1	0	0	0	0	1	0
305336	1	45	0	0	0	0	0	0	1	1	1	0	3.90909	0	1	1	0	0	0	0	0
754807	1	47	0	0	0	0	0	0	1	1	0	0	3.27273	0	1	0	0	0	0	0	0
685569	0	43	1	0	0	1	1	0	0	1	0	0	3.54545	0	2	0	0	0	0	0	0
833486	1	57	0	0	1	0	1	0	0	1	0	0	4.09091	0	1	0	0	0	0	0	0
918398	1	46	0	0	0	1	0	0	1	1	1	0	4	0	2	0	0	0	0	0	0
987299	1	26	0	0	1	0	1	0	1	1	1	0	2.27273	0	1	0	1	0	0	0	0
191856	1	39	0	0	0	1	0	0	1	1	1	1	4.45455	0	1	0	0	0	0	0	0
578319	1	64	0	0	0	0	1	0	0	1	1	0	2.81818	0	1	1	0	0	0	0	0
366234	1	30	0	0	0	1	1	0	0	1	1	0	4.63636	0	1	0	0	0	0	0	0
805147	1	30	1	0	0	1	0	0	1	1	1	0	4.63636	0	1	0	0	0	0	0	0
952920	1	60	0	0	0	0	0	0	1	1	0	1	3.27273	0	2	0	0	0	0	0	0
273393	0	31	0	1	1	1	1	0	0	1	0	1	4.45455	0	2	1	0	0	0	0	0
506842	1	59	1	0	0	0	1	0	0	1	0	0	4.27273	0	1	0	0	0	0	0	0
876797	0	54	0	0	0	0	0	0	1	1	1	0	4	0	4	1	1	1	1	1	1
719392	1	66	0	0	0	1	1	0	0	1	0	0	4	0	1	0	0	0	0	0	0
911971	0	69	0	0	0	1	0	0	0	1	1	1	3	0	3	1	0	2	0	2	0
112013	1	27	0	1	1	0	1	1	0	0	0	0	5	1	1	0	0	0	0	0	0
128268	1	40	0	0	0	0	1	1	0	1	1	0	4.45455	0	2	0	0	0	0	0	0
297786	1	37	0	0	1	1	1	0	1	1	0	0	3.90909	0	1	0	0	0	0	0	0
412272	0	63	0	0	0	1	1	0	0	1	1	1	4.72727	0	2	0	0	1	0	0	0
563607	1	46	0	0	0	0	1	0	0	1	0	0	3.45455	0	2	1	0	0	0	0	0
621997	1	61	0	0	0	0	1	0	0	1	0	0	4.45455	0	1	0	0	0	0	0	0
789705	1	24	1	1	1	1	1	0	0	0	0	1	4.63636	0	2	0	0	0	0	0	0
602016	0	50	0	0	0	0	1	0	0	0	0	0	4	0	2	0	1	0	0	0	0
891729	1	57	0	0	0	0	0	0	0	1	0	1	4.09091	0	2	0	0	0	0	0	0
927452	1	62	0	0	0	1	0	0	1	1	0	0	3.36364	0	1	0	0	0	0	0	0
326056	0	52	0	0	0	0	1	0	0	1	0	1	4.36364	0	1	2	1	0	0	0	0
563799	0	50	0	0	0	0	0	0	0	1	0	0	3.54545	0	1	2	1	2	1	0	0
670110	1	38	1	0	1	0	0	0	1	1	1	0	4.63636	0	1	0	0	0	0	0	0
210946	0	52	0	0	0	0	1	0	0	1	0	0	4	0	1	0	1	0	0	0	0
107060	0	50	0	0	0	0	1	0	0	1	1	0	3.81818	0	1	0	1	0	1	1	0
561389	1	59	0	0	0	0	0	0	1	1	1	1	4.54545	0	1	0	0	0	0	0	0
475741	0	41	0	0	0	0	1	0	0	0	1	0	4.72727	0	2	0	0	0	0	0	0
100173	0	61	0	0	0	0	1	0	0	1	0	1	3.54545	0	1	0	0	1	0	0	1
409835	0	50	0	0	1	0	1	0	0	0	0	0	4.63636	0	2	0	0	0	3	1	2
954400	0	43	0	0	0	1	1	0	1	0	0	0	2.63636	1	2	0	0	0	0	0	0
761125	1	25	0	0	1	0	1	0	1	0	0	0	3.09091	0	1	0	0	0	0	0	0
880275	0	60	1	0	0	0	0	0	0	1	0	0	5	0	1	2	0	2	0	0	0
587022	1	24	0	0	1	0	0	1	0	1	1	0	5	0	2	1	0	0	0	0	0
668611	1	36	0	0	1	0	1	0	1	0	0	0	4	0	1	0	0	0	0	0	0
317062	0	33	0	0	0	0	0	0	0	1	0	1	5	0	4	1	1	0	0	0	0
759724	1	45	0	0	0	0	1	1	0	1	0	1	3.27273	0	1	0	0	0	0	0	0
367023	0	48	0	0	0	1	1	0	0	1	1	0	3.63636	1	1	1	0	0	0	0	1
607086	0	57	1	0	0	1	0	0	0	1	1	0	4.72727	1	1	1	0	1	0	0	1
335462	0	77	0	0	0	1	0	0	0	0	0	0	4.27273	0	1	1	0	1	0	0	0
638258	1	59	0	0	0	1	0	0	0	1	1	0	4.09091	0	1	1	0	0	0	0	0
187706	1	31	0	0	0	1	1	0	0	1	1	1	3.54545	0	2	0	1	2	0	0	0
455496	1	33	0	0	1	0	0	0	1	1	1	0	3	0	1	1	0	0	0	0	0
634003	1	27	0	0	0	1	0	1	0	1	1	0	3.63636	0	2	0	0	0	0	0	0
770943	0	28	0	0	0	0	1	0	0	1	0	1	3.18182	0	1	0	0	0	1	0	1
383107	1	58	1	0	0	0	0	0	0	1	0	0	5	0	1	0	0	0	0	0	0
402119	1	61	0	0	0	0	1	0	0	1	1	0	3.45454	0	1	0	0	0	0	0	0
961627	1	54	1	0	0	0	1	0	0	1	0	1	3.54545	0	1	0	0	0	0	0	0
953615	0	57	0	0	0	1	0	0	1	1	0	0	5	0	1	1	0	0	0	0	0
416748	0	82	0	0	0	1	1	0	0	1	0	1	4.18182	0	2	1	1	1	1	1	2
634809	1	55	0	0	0	1	0	0	1	1	1	0	4	0	2	0	0	1	0	0	0
673752	0	28	0	0	0	0	1	0	0	1	0	1	4.09091	0	3	0	0	0	0	0	0
783947	1	26	0	0	1	1	0	1	1	1	0	0	5	0	1	0	0	0	0	0	0
321678	1	58	0	0	0	1	1	0	1	1	0	0	2.18182	0	2	0	0	0	0	0	0
696836	1	22	0	1	1	0	0	0	0	0	1	0	4.27273	0	1	0	0	0	0	0	0
980927	1	21	0	1	1	0	1	0	1	1	0	0	2.72727	1	1	0	0	0	0	0	0
948676	0	56	1	0	0	1	1	0	0	1	1	1	3.36364	1	1	0	1	0	0	0	0
429340	0	55	0	0	0	0	0	0	0	1	1	0	5	0	2	1	1	0	0	0	2
455854	1	38	0	0	0	0	1	0	0	0	0	1	3.45455	0	1	0	0	0	0	0	0
988324	1	36	1	0	0	0	1	0	0	1	1	0	4.36364	0	2	0	2	0	0	0	0
121029	1	46	0	0	0	1	0	0	1	1	1	0	4.45455	0	1	0	0	0	1	0	0
700163	1	58	0	0	1	0	1	0	0	1	0	0	4.18182	0	1	0	0	0	0	0	0
710442	0	49	0	0	0	1	0	0	1	0	1	1	3.27273	0	1	0	0	2	0	0	0
883068	1	72	0	0	0	0	0	0	0	0	0	0	4	0	1	0	0	0	0	0	0
515429	0	34	0	0	1	0	1	1	0	0	1	0	3.63636	0	1	0	0	0	0	0	0
371835	0	48	0	0	0	1	1	0	0	1	0	0	3.09091	0	2	0	1	0	0	0	2
295284	0	48	0	0	0	1	1	0	0	1	1	1	4.45455	0	2	0	0	0	0	1	0
234915	1	59	0	0	0	0	0	0	0	1	1	1	5	0	1	0	0	0	0	0	0
625267	0	43	1	0	0	1	1	0	0	1	0	0	3	0	4	1	1	1	1	2	2
848639	0	52	0	0	0	1	0	0	1	1	1	0	3.09091	1	3	3	2	0	0	1	1
630759	1	31	0	1	1	0	1	0	0	0	0	0	5	0	2	0	0	0	0	0	0
838140	0	46	0	0	0	0	1	1	0	1	0	1	2.45454	0	1	0	0	1	0	1	1
135966	0	35	0	1	1	0	1	0	1	1	1	1	5	0	2	0	0	0	0	0	0
582195	0	55	0	0	0	0	0	0	0	1	1	0	4	0	4	1	0	0	0	0	1
291384	1	33	0	0	0	0	1	0	0	0	1	0	3.36364	0	1	0	0	0	0	0	0
145615	1	42	0	0	1	0	1	0	0	0	1	0	5	0	1	0	0	0	0	0	0
239942	0	46	0	0	0	0	0	0	0	1	1	0	4.45455	0	2	0	0	0	0	0	0
570256	1	34	0	1	1	0	0	0	0	1	0	0	4.09091	0	2	0	0	0	0	0	0
335625	1	24	1	0	0	1	1	0	0	0	0	1	3.3	0	1	0	0	0	0	0	0
501794	1	42	0	0	0	0	0	1	0	1	0	0	4.18182	0	1	0	0	0	0	0	0
675806	1	49	0	0	0	1	1	0	1	1	0	0	4.54545	0	1	0	0	0	0	0	0
318779	0	49	1	0	0	1	1	0	0	1	0	0	3.90909	0	2	1	0	0	0	0	1
447695	1	27	0	0	1	0	1	0	0	1	0	0	5	0	1	0	0	0	0	0	0
698625	1	50	0	0	1	1	0	1	0	1	1	0	4.27273	0	1	0	0	0	0	0	0
221348	0	41	0	0	0	0	1	0	0	1	1	1	4.45455	0	2	1	0	0	1	0	0
131852	0	38	0	0	1	0	1	0	0	1	1	0	4.45455	0	1	0	0	0	0	0	0
385163	0	26	0	0	0	0	0	0	0	0	0	0	4.81818	0	3	4	2	0	1	0	0
489020	1	35	1	0	0	1	1	0	1	1	1	0	4.36364	0	1	1	0	0	0	0	0
139341	0	56	0	0	0	0	1	0	0	1	0	1	4.45455	0	4	1	0	0	0	2	0
819067	1	63	1	0	1	0	1	0	0	1	0	1	4.27273	0	1	0	0	0	0	0	0
535083	0	30	1	0	0	1	0	1	0	1	0	1	4	0	1	2	0	1	0	0	0
713006	1	25	0	0	0	0	1	1	0	0	0	0	1	0	1	0	0	0	1	0	0
929686	0	32	0	0	1	1	1	0	0	1	1	0	3.81818	0	1	0	1	2	0	0	0
479639	0	62	0	0	0	1	0	0	0	1	1	0	3.54545	0	1	0	0	0	0	1	1
907558	0	63	0	0	0	1	0	0	0	1	0	0	3.63636	0	1	0	0	0	0	0	0
736024	0	58	0	0	0	0	0	0	0	1	0	0	3.09091	0	3	1	1	1	1	0	0
691741	1	46	0	0	0	0	0	0	0	0	0	1	4	0	1	1	0	0	0	0	0
257169	0	32	0	1	1	0	1	1	0	0	0	0	3.54545	0	1	0	0	0	0	1	0
349123	1	58	1	0	1	0	0	0	0	1	1	0	4.09091	0	1	0	0	0	0	0	0
892719	0	55	1	0	0	0	0	0	0	1	0	0	2.45455	0	6	1	3	5	2	1	3
475132	1	55	0	0	0	0	0	0	0	1	0	0	4.18182	1	1	0	0	0	1	0	0
930854	1	40	0	0	0	0	1	0	0	1	0	0	3.72727	0	1	0	0	0	0	0	0
410925	1	30	0	0	0	0	0	0	0	0	0	0	4	0	1	0	0	0	0	0	0
118141	1	62	0	0	0	1	0	0	1	1	0	0	5	0	1	0	0	0	0	0	0
426340	1	68	0	0	0	0	0	0	0	1	1	0	4	0	1	0	0	0	0	0	0
530497	0	64	0	1	1	0	1	0	0	1	0	0	3.54545	0	1	0	0	0	0	1	1
362202	1	62	0	0	0	0	0	0	0	1	0	0	4.36364	0	1	0	0	0	0	0	0
520875	1	68	0	0	0	1	0	0	0	1	0	0	5	0	1	0	0	0	1	0	0
122153	0	57	0	0	1	0	0	0	0	0	0	1	4.45455	0	1	1	1	0	0	0	1
757132	0	70	0	0	0	0	0	0	0	1	0	0	4.18182	0	1	1	0	0	0	0	0
885064	1	62	1	0	0	1	0	0	0	1	1	1	3.36364	0	1	0	0	0	0	0	0
586155	0	68	0	0	0	0	0	0	0	1	1	0	3.36364	0	3	3	1	1	0	1	2
237655	1	47	0	0	0	0	1	0	1	0	0	1	4.27273	0	1	0	0	0	0	0	0
367488	1	23	0	0	0	1	0	1	0	1	0	0	3.45454	0	1	1	0	0	0	0	0
283931	1	50	0	0	0	1	0	0	0	1	1	0	3.81818	0	1	1	0	0	0	0	0
520283	0	40	0	1	1	0	0	0	0	0	0	0	5	0	3	0	0	1	0	4	0
285314	1	35	0	1	1	0	1	0	0	0	0	1	3.81818	0	2	0	0	0	0	0	0
521378	1	55	0	0	0	0	0	0	1	1	1	1	3.18182	0	1	0	0	0	0	0	0
488315	1	55	0	0	0	0	0	0	0	1	0	1	4.36364	0	3	0	0	0	0	0	1
615564	1	57	0	0	0	0	1	1	0	0	1	0	3.54546	0	1	0	0	0	0	0	0
158811	1	56	1	0	0	0	1	0	0	1	0	1	4	0	1	0	0	0	0	0	0
462607	0	33	0	0	0	0	1	0	0	0	0	0	3.90909	0	1	0	1	0	0	0	0
669537	1	48	1	0	0	0	0	1	0	1	1	1	4	0	2	0	1	0	0	0	0
938227	0	44	0	0	0	1	0	0	0	0	0	0	3.90909	0	1	0	0	0	0	0	0
713050	1	58	0	0	0	1	0	0	0	1	1	0	2.63636	0	1	0	0	0	0	0	0
815375	1	28	0	0	0	0	0	0	0	1	0	0	4.45455	0	1	0	0	0	0	0	0
532896	1	29	1	0	1	0	1	0	0	1	1	0	2.63636	1	1	1	1	0	0	0	0
473739	1	36	0	0	0	1	0	0	0	1	1	0	5	0	1	0	0	0	0	0	0
378532	1	30	0	0	0	0	1	1	0	0	0	1	3	0	1	0	0	0	0	0	0
331176	0	41	0	0	0	0	1	0	0	1	0	0	5	1	1	1	0	0	0	0	0
142387	1	31	0	0	1	0	1	0	0	1	0	0	5	0	1	0	0	0	0	0	0
307863	1	29	0	0	0	0	0	0	0	1	0	0	4.27273	0	1	0	0	0	0	0	0
518264	0	34	0	0	1	0	1	0	0	0	0	0	4.90909	0	1	0	0	0	0	0	0
136977	1	43	0	0	0	0	0	0	0	1	1	0	4.09091	0	1	0	0	0	0	0	0
222236	1	57	0	0	1	0	0	0	0	1	0	0	4.81818	0	1	0	0	0	0	0	0
802432	1	28	0	0	1	0	1	0	0	1	0	1	4.90909	0	1	0	0	0	0	0	0
262921	0	26	0	1	1	0	1	0	0	0	0	0	3.90909	0	2	0	0	0	0	0	0
592080	1	23	1	0	0	0	1	0	1	0	0	1	4.27273	0	2	1	0	0	0	0	0
858470	1	33	0	0	1	0	1	0	1	1	0	0	5	0	1	0	0	0	0	0	0
976589	1	41	1	0	0	0	1	0	1	1	1	0	3.27273	1	4	1	0	0	0	0	0
335557	1	31	0	0	0	0	1	0	0	0	0	0	4	1	1	0	0	0	0	0	0
793827	0	73	0	0	0	0	1	0	0	1	0	0	3.54545	0	3	2	1	1	0	0	0
135325	1	62	1	0	0	0	1	0	0	1	0	0	3.72727	0	2	0	0	0	0	0	0
317870	0	41	1	0	0	1	1	1	1	1	1	0	3.09091	1	3	1	0	0	0	2	0
557544	0	55	0	0	0	1	0	0	0	1	1	1	3	0	1	1	0	0	0	1	0
969685	0	37	0	0	0	0	1	0	0	1	0	1	4.72727	0	1	2	0	0	0	0	0
513149	1	45	0	0	0	0	0	0	0	0	0	0	3.09091	0	1	1	1	1	0	1	1
583944	1	40	0	0	0	0	1	0	0	1	1	0	4	1	1	0	0	0	0	0	0
175180	1	58	0	0	0	0	1	0	0	1	1	1	3.45455	0	1	0	0	0	0	0	1
370222	0	30	0	0	0	0	1	0	0	1	0	1	3.90909	0	3	1	1	0	0	0	0
580152	1	30	0	0	1	0	1	1	0	0	0	0	4.72727	0	1	0	0	0	0	0	0
613531	1	60	0	0	0	0	0	0	0	1	1	0	4.72727	0	2	0	0	0	0	0	0
200073	1	66	0	0	0	1	0	0	0	0	0	0	3.54545	0	1	0	0	0	0	0	0
140629	0	57	0	1	1	0	0	0	0	1	1	1	3.45455	0	1	0	0	0	0	0	0
285783	1	27	0	0	0	0	1	0	0	1	0	0	5	1	1	0	0	0	0	0	0
597505	1	61	0	0	0	0	0	0	1	1	0	1	4.54545	0	2	0	1	0	0	0	0
563633	0	32	0	1	1	0	1	0	0	1	0	0	4.72727	0	1	0	0	1	0	0	0
918719	1	28	1	1	1	0	0	0	0	1	0	0	3	0	1	0	0	0	0	0	0
611612	0	56	0	0	0	1	0	0	0	1	1	0	4.27273	0	1	0	0	0	0	0	0
841855	1	18	1	0	0	1	0	1	0	1	1	0	5	0	1	0	0	0	0	0	0
884669	0	37	0	0	0	1	0	0	1	1	1	1	3.18182	0	2	1	1	0	3	1	0
873690	0	45	0	0	0	0	1	0	1	1	0	0	3.54546	0	3	3	2	1	2	1	3
837125	1	34	0	1	1	0	1	0	0	0	0	1	4.36364	0	1	0	0	0	0	0	0
577245	0	63	1	0	0	0	0	0	0	1	0	1	3.90909	0	2	3	0	0	0	0	0
832712	1	53	0	0	0	0	0	0	1	1	1	0	5	0	1	1	0	0	0	0	0
942241	1	51	1	0	0	1	0	1	1	1	1	0	4	1	2	0	0	0	0	0	0
587859	1	51	0	0	0	0	0	0	0	1	0	0	4.09091	0	1	0	0	0	1	0	0
376626	0	63	0	0	0	0	0	0	0	1	0	1	4.45455	0	1	4	0	2	0	0	1
231817	1	58	0	0	0	1	0	0	1	0	1	0	5	0	1	0	0	0	0	0	0
676866	1	21	0	0	0	1	1	0	0	1	1	1	2.81818	0	2	0	0	0	0	0	0
158115	0	20	0	0	0	1	1	0	0	1	0	0	3.36364	0	2	0	0	0	0	0	0
599029	1	56	0	0	0	0	1	0	0	1	0	0	4.27273	0	2	0	0	0	0	0	0
952753	1	43	1	0	0	0	1	0	1	1	0	0	3.81818	0	1	0	0	0	0	0	0
270710	1	43	0	0	1	1	1	0	0	1	1	0	4	0	1	0	0	0	0	0	0
816869	0	56	0	0	0	0	1	0	0	1	0	0	3	0	1	2	0	1	0	0	1
341251	1	34	0	0	1	0	1	0	1	1	0	1	2.72727	0	1	0	0	0	0	0	0
257037	1	23	0	0	0	0	0	0	0	1	1	0	5	0	1	0	0	0	1	0	0
918336	1	38	1	0	0	0	1	0	0	1	0	1	3.18182	0	1	0	0	0	0	0	0
351300	1	57	1	0	0	1	0	0	1	0	0	0	4.90909	0	1	0	0	0	1	0	0
525727	0	53	0	0	1	0	1	0	0	1	0	0	4	1	1	0	0	0	0	0	0
214424	1	25	1	0	0	1	1	0	1	1	0	0	2.45454	0	1	0	0	0	0	0	0
876202	0	57	0	0	0	0	0	0	0	1	0	0	4.45455	1	2	0	0	0	0	0	0
883065	1	23	0	0	0	1	1	0	1	0	0	0	5	0	1	0	0	0	0	0	0
378149	0	52	0	0	0	0	1	0	1	1	0	1	4.54545	0	1	1	1	1	0	1	0
827037	1	60	0	0	0	1	0	0	0	1	1	0	4.09091	0	1	0	0	0	0	0	0
787204	1	52	0	0	0	1	1	0	0	1	1	0	4	0	1	0	1	0	1	0	0
908657	1	67	0	0	0	1	0	0	0	1	0	0	4	0	1	0	0	0	0	0	0
914014	1	44	1	0	0	0	0	0	1	1	0	0	4.90909	1	2	0	0	0	0	0	0
283958	1	41	1	0	0	0	1	0	0	0	0	0	4.81818	1	1	0	0	0	0	0	0
376589	0	54	0	0	0	1	1	0	0	1	0	1	3	1	1	0	0	0	0	0	0
497157	1	22	0	0	0	1	0	0	1	1	0	0	5	0	1	0	0	0	0	0	0
654295	1	36	0	1	1	0	1	0	1	1	1	1	4	1	2	0	0	0	0	0	0
262251	1	45	1	0	0	0	1	0	0	1	0	1	5	0	2	0	0	0	0	0	0
177971	0	59	0	0	0	0	0	0	0	0	0	0	3.90909	0	2	1	1	2	0	0	1
132127	1	59	0	0	0	0	1	0	0	1	0	1	4	1	1	0	0	0	0	0	0
583051	0	71	0	0	0	0	0	0	0	1	0	0	4.18182	0	3	2	1	0	0	0	1
657817	1	23	1	1	1	0	1	0	0	1	1	1	5	0	1	1	0	0	0	1	0
541273	0	54	0	0	1	0	0	0	0	1	1	0	5	0	1	0	1	0	0	0	0
904560	1	47	0	0	0	1	0	0	1	1	1	0	4.54545	0	1	0	0	0	0	0	0
274567	0	36	0	0	0	1	0	0	0	0	0	0	2.81818	0	1	0	0	0	0	1	0
906963	1	55	1	0	1	0	1	0	0	1	1	0	5	1	1	0	0	0	0	0	0
354577	1	46	0	0	1	0	0	0	0	0	1	0	5	0	1	0	0	0	1	0	0
203741	0	26	1	0	0	0	1	0	0	1	0	1	3.09091	0	3	1	0	0	0	1	1
762482	0	37	1	0	1	0	1	0	0	1	1	0	4.09091	0	2	0	0	0	0	0	0
688675	1	35	1	1	1	0	1	0	0	0	0	0	4.63636	0	1	0	0	0	0	0	0
795194	0	57	0	0	0	0	1	0	0	1	0	1	2.54546	0	1	0	0	0	1	0	0
600418	1	41	1	0	0	0	0	0	0	0	0	1	3.72727	0	1	1	0	0	0	0	0
500269	0	62	1	0	0	0	1	0	0	1	0	0	4	0	1	1	0	0	1	0	0
352871	0	33	0	0	1	0	1	0	0	0	0	1	3	1	2	1	1	0	0	0	1
532730	1	58	0	0	0	0	0	0	0	0	1	0	2.18182	0	1	0	0	0	0	0	0
779379	0	40	0	0	0	0	1	0	0	0	0	0	2.90909	1	3	0	0	4	2	2	2
934392	1	48	0	0	0	0	1	0	1	1	1	1	4	0	1	0	0	0	0	0	0
139692	1	42	0	0	0	0	1	0	0	1	0	0	4.72727	0	3	0	0	0	0	0	0
396779	1	30	0	0	0	0	0	0	1	1	1	0	5	0	2	0	0	0	0	0	0
858837	0	60	0	0	0	0	0	0	0	1	0	1	3	0	2	0	0	0	0	1	0
448267	1	49	0	0	0	1	1	0	0	1	1	1	4	0	1	0	0	0	0	0	0
758589	1	64	0	0	0	0	1	0	0	0	0	0	4	0	2	0	0	0	0	0	0
676190	1	61	0	0	0	0	0	0	0	1	1	1	4	1	2	0	0	0	0	0	0
702391	1	47	0	0	1	0	1	0	0	0	0	0	4.09091	1	2	0	0	0	1	0	0
717637	0	50	1	0	0	0	1	0	0	1	1	0	5	0	2	0	1	0	0	1	0
876441	0	55	0	0	0	0	0	0	1	1	1	1	3.18182	0	2	0	0	1	0	0	0
501431	1	51	0	0	0	0	0	0	1	1	1	0	5	0	2	0	1	0	0	0	0
459241	0	35	0	1	1	0	0	0	0	1	1	0	4.90909	0	2	1	0	0	1	0	0
595208	0	43	0	0	1	0	1	0	0	0	0	1	3.18182	1	2	1	2	1	0	1	1
772116	0	31	0	0	0	0	1	0	0	1	0	1	4.36364	0	2	2	0	0	0	1	0
315566	1	54	0	0	0	0	1	1	0	1	1	1	4.36364	0	1	0	0	0	0	0	0
292192	1	29	0	0	0	0	1	0	0	1	1	0	4.18182	0	1	0	0	0	0	0	0
661884	0	46	0	0	1	0	1	0	0	1	1	0	5	0	1	0	0	0	1	1	0
727932	1	60	0	0	0	0	0	0	1	1	1	1	3.72727	0	1	0	0	1	0	0	0
252062	1	24	0	0	1	0	1	0	0	0	0	0	4.36364	0	2	0	0	0	0	0	0
382661	0	24	0	0	1	1	1	0	1	0	1	0	5	0	5	1	0	0	0	0	0
660366	1	35	0	1	1	0	1	1	0	1	0	0	4	1	1	0	0	0	0	0	0
974106	0	60	0	0	0	0	1	0	0	1	0	1	3.90909	0	1	0	0	0	0	0	0
633948	1	34	0	0	0	0	1	0	0	1	1	1	3	0	1	0	0	0	0	0	0
128053	0	32	0	1	1	0	1	0	0	1	0	0	4.81818	0	1	0	0	0	0	0	0
785512	1	48	0	0	0	0	1	0	0	1	0	0	3.81818	0	1	0	0	0	0	0	0
463492	1	58	1	0	0	0	1	0	0	1	1	1	3	1	3	0	0	0	0	0	0
565385	0	57	0	0	0	1	0	0	1	1	1	0	3.09091	0	2	0	0	0	0	0	0
617258	0	58	0	0	0	0	0	0	0	1	1	1	4.90909	0	2	2	0	0	1	1	0
448988	0	58	0	0	0	0	1	0	0	1	1	1	4.63636	0	2	0	1	1	2	1	1
132740	0	51	0	0	1	0	0	0	0	0	0	0	5	0	3	0	0	0	1	0	0
844283	0	48	0	0	0	0	1	0	0	1	1	1	3.27273	0	2	1	0	1	0	1	0
900433	1	38	0	0	0	0	0	0	0	1	0	1	4.09091	1	1	0	0	0	0	0	0
334949	1	56	0	0	0	1	1	0	1	1	1	0	4.45455	0	1	0	0	0	0	0	0
297404	1	25	1	0	1	1	1	0	1	0	0	1	3.81818	0	1	0	0	0	0	0	0
812257	1	38	0	0	0	0	1	0	0	1	0	1	3.45455	0	2	0	0	0	0	0	0
137358	1	55	0	0	0	1	1	0	0	1	1	0	3	0	1	0	0	0	0	0	0
673025	1	22	0	1	1	1	0	0	0	1	1	0	5	0	1	0	0	2	0	0	0
317963	1	54	0	0	0	0	0	0	0	1	0	0	3.90909	0	1	0	0	0	0	0	0
770790	1	20	0	0	0	0	1	0	1	1	0	1	3.63636	0	2	0	0	0	0	0	0
225983	0	64	0	0	0	1	0	0	0	0	0	0	5	0	1	0	0	0	0	0	0
646538	0	56	0	0	0	0	0	1	0	1	1	0	4	0	1	0	0	0	0	0	0
934868	1	24	0	0	1	0	0	1	1	1	1	1	3.63636	0	2	1	0	0	0	0	0
517013	1	54	1	0	0	1	0	0	0	0	0	0	3.72727	0	1	0	0	0	0	1	0
234477	1	31	0	1	1	0	1	1	0	0	0	0	5	0	1	0	0	0	0	0	0
943480	0	52	0	0	0	0	1	0	0	0	0	0	3	0	2	1	0	0	0	0	1
321805	1	49	1	0	0	0	1	1	0	1	0	0	3.90909	0	1	0	1	0	0	0	0
101955	1	18	0	0	0	1	0	0	0	1	1	1	3.54545	1	1	0	0	0	0	0	0
100519	1	29	1	0	0	0	1	0	0	1	1	1	4.63636	1	2	0	0	0	0	0	0
736016	1	48	0	1	1	1	1	0	0	1	0	0	3.45454	0	1	0	0	0	0	0	0
913022	1	42	0	1	1	0	0	0	0	1	1	0	4	1	1	0	0	0	0	0	0
670333	1	44	0	1	1	1	0	0	0	1	1	1	2.36364	0	1	1	0	0	0	0	0
228725	1	56	0	0	0	0	1	0	1	1	0	1	3.45454	0	1	0	0	0	0	0	0
599798	1	65	0	0	0	0	0	0	0	1	0	1	4.27273	0	1	0	0	0	0	0	0
796573	0	46	0	0	0	0	0	0	0	1	1	0	2.81818	1	1	1	0	0	0	0	0
628440	0	44	0	0	1	0	1	0	0	1	0	0	4.72727	0	2	0	0	0	0	1	1
249211	0	36	0	0	0	0	1	0	0	0	0	0	4	0	2	1	0	0	1	1	0
180132	0	32	1	1	1	1	1	0	0	1	0	0	5	1	1	0	0	0	0	0	0
684698	1	59	0	0	0	0	1	0	0	0	1	0	5	0	1	0	0	0	0	0	1
308713	1	38	0	0	0	1	0	0	0	1	1	1	4.72727	1	1	0	0	0	0	0	0
790415	0	39	0	1	1	0	1	0	0	0	0	0	3.81818	0	1	1	1	1	0	0	0
244683	1	25	0	0	0	0	1	0	1	1	0	1	5	0	1	0	0	0	0	0	0
991029	1	54	1	0	0	1	0	0	1	1	1	1	4.27273	0	3	0	0	0	0	0	0
717959	0	49	0	0	0	0	1	0	1	1	1	0	3	0	1	1	0	0	0	0	0
526894	1	48	0	0	0	1	1	0	1	1	1	1	3.09091	0	1	0	0	0	0	0	0
240286	0	23	0	0	0	0	0	1	0	1	0	1	4.09091	0	3	0	0	0	0	0	0
425678	0	57	0	0	0	0	1	0	0	1	0	0	4	1	1	3	1	0	0	0	0
396046	1	23	1	0	0	1	1	1	0	1	0	1	4.45455	0	2	0	0	0	0	0	0
278942	1	42	0	0	0	0	1	0	0	1	0	1	3	1	1	0	0	0	0	0	0
358907	1	54	0	0	0	1	1	0	0	1	1	0	3.54546	1	1	0	0	0	0	0	0
125303	1	41	0	0	0	0	0	0	1	1	0	0	3.81818	0	1	0	0	0	0	0	0
698480	0	62	0	0	0	0	1	0	0	1	1	1	3.18182	0	1	1	0	0	0	0	0
336267	0	48	0	0	0	0	1	0	0	1	1	1	5	0	2	0	0	0	0	0	1
317625	1	34	0	0	0	0	1	0	0	1	0	1	4	0	1	0	0	0	0	0	0
684090	0	50	0	0	0	0	0	1	0	1	1	0	5	0	1	0	0	0	0	1	0
675473	1	53	0	0	0	0	1	0	0	1	0	1	3.54546	0	1	0	0	0	0	0	0
506979	0	52	0	0	0	0	1	0	0	1	0	0	4	0	2	0	2	0	1	0	0
557312	1	63	0	0	0	0	0	0	0	1	1	0	4.45455	1	1	0	0	0	0	0	0
245704	1	35	0	1	1	0	1	0	1	0	0	1	2.81818	0	1	0	0	0	0	0	0
947970	1	35	0	1	1	0	0	0	0	1	0	1	4.54545	0	1	0	0	0	0	0	0
767846	1	43	1	1	1	1	0	1	1	0	0	1	5	0	1	0	0	0	0	0	0
705165	1	49	0	0	0	0	1	0	0	1	1	0	4	0	2	0	0	0	0	0	0
637199	1	55	0	0	0	0	1	0	0	1	1	0	3.45454	0	1	0	0	0	0	0	0
498734	0	52	0	0	0	0	0	0	0	1	1	1	4	0	3	0	0	0	0	1	0
285730	0	57	0	0	1	0	1	0	0	0	0	0	4.45455	0	2	0	2	0	1	1	0
951976	0	84	1	0	1	0	0	0	0	1	1	0	4.54545	0	2	0	0	2	0	0	0
155877	1	47	1	0	0	0	1	1	1	1	1	0	5	0	3	0	0	0	0	0	0
825193	1	39	1	1	1	0	1	0	0	0	0	0	3.90909	0	1	0	0	0	0	0	0
486595	1	36	0	0	0	0	0	0	0	1	1	1	3	0	1	0	0	0	0	0	0
620094	1	28	0	0	0	0	1	0	0	0	0	1	3.63636	0	1	0	0	0	0	0	0
235316	0	61	0	0	1	0	0	1	0	1	0	1	4.63636	0	1	2	1	0	0	0	0
433143	1	32	0	0	0	1	1	0	0	1	1	0	5	1	2	0	0	0	0	0	0
283166	0	62	0	0	1	0	0	0	0	1	0	0	4.90909	0	3	0	0	1	0	0	1
465392	0	30	0	1	1	0	0	0	0	1	1	0	4.81818	0	1	0	1	0	0	1	0
988314	1	56	0	0	0	1	0	0	1	1	1	0	4.81818	1	1	0	0	0	0	0	0
198115	1	23	0	0	0	0	1	0	0	1	0	0	4.81818	1	1	0	0	0	0	0	0
477738	0	53	1	0	0	0	1	0	0	1	0	0	3.63636	0	3	0	0	0	0	0	0
826708	0	61	1	0	0	1	0	0	1	1	1	0	3.63636	0	2	1	1	0	0	1	0
225307	1	44	1	0	1	1	1	0	0	1	0	1	5	0	1	0	0	0	0	0	0
785091	1	60	0	0	0	1	0	0	0	1	1	1	3.18182	0	2	0	0	0	0	0	0
966779	1	48	0	1	1	0	0	0	0	1	1	1	5	0	1	0	0	0	0	0	0
354432	0	69	0	0	0	0	1	0	0	0	0	1	4.36364	0	2	2	1	0	0	0	0
218695	0	30	0	0	1	0	1	0	0	0	1	0	3.54546	0	1	0	0	0	0	0	0
210593	0	63	0	0	0	0	0	0	1	1	1	0	5	0	1	0	0	0	0	0	0
843198	1	53	0	0	0	0	0	0	0	1	0	0	3.90909	1	1	0	0	0	0	0	0
896981	0	53	0	0	1	0	0	0	0	0	0	0	4.72727	0	1	0	0	0	0	0	0
873880	0	58	0	0	0	0	1	0	1	1	0	0	3.81818	0	1	1	0	0	0	1	0
649233	0	18	0	0	0	0	0	0	0	1	0	0	4	0	1	0	0	0	0	0	0
926203	0	67	0	0	0	0	1	0	0	1	0	1	3.90909	0	3	1	0	1	1	1	1
141603	0	59	0	0	0	1	1	0	0	1	1	1	4.90909	0	1	1	1	0	0	0	2
465833	0	67	0	0	1	0	0	0	0	0	0	0	3.63636	0	2	0	0	0	0	0	0
106432	1	33	0	0	0	1	1	0	0	1	1	0	2.72727	0	1	1	0	0	0	0	0
469739	0	47	0	0	0	1	0	0	0	1	1	1	2.72727	1	2	2	2	0	0	0	0
991381	1	45	0	0	0	0	1	0	0	1	0	0	4	0	1	1	1	1	0	0	0
710911	1	45	0	0	0	0	1	0	0	1	0	0	4	0	1	0	0	0	0	0	0
754443	1	47	0	0	0	1	0	0	0	1	1	0	3.72727	0	3	0	0	0	0	0	0
373653	1	51	0	0	0	1	1	0	1	1	1	0	2.63636	1	1	0	0	0	0	0	0
160047	0	56	0	0	0	0	1	0	1	1	1	1	4.81818	0	3	1	0	0	0	0	0
476481	1	70	0	0	0	0	1	0	0	1	0	1	4.09091	0	1	0	0	0	0	0	0
489010	0	57	0	0	0	0	1	0	0	1	0	0	4	0	1	1	1	0	1	0	1
967446	0	61	0	0	0	0	1	0	0	1	1	0	4	0	1	0	1	0	0	0	0
884308	0	68	0	0	0	0	0	0	0	1	1	1	4.36364	0	1	1	0	1	0	0	0
834506	0	52	0	0	1	0	1	0	0	1	0	1	4	0	1	0	0	0	0	0	0
255218	0	69	0	0	0	0	0	0	0	1	0	0	4.27273	0	1	0	0	1	0	0	0
672823	1	58	1	0	0	0	0	0	1	1	0	0	4	0	1	0	0	0	0	0	0
892004	1	31	0	1	1	0	1	0	0	0	0	0	3.72727	1	1	0	0	0	0	0	0
639247	1	60	0	0	0	0	0	0	0	1	0	1	3.45454	0	1	1	0	0	0	0	0
900205	0	51	0	0	0	1	1	0	1	1	1	1	2.81818	0	2	1	1	0	1	0	0
504260	0	47	0	0	0	0	0	0	0	0	0	0	1.27273	0	1	0	0	0	0	0	0
979864	1	34	0	0	1	1	0	0	0	0	1	1	3.90909	0	1	0	0	0	0	0	0
433864	1	67	0	0	0	0	1	0	0	0	1	0	3.54546	0	2	0	0	1	0	0	0
530229	1	52	0	0	0	0	1	0	0	1	0	0	4	0	1	0	0	0	0	0	0
164499	0	45	0	0	0	1	1	0	0	1	0	1	3.72727	0	5	3	4	1	2	1	1
593071	0	47	0	0	0	0	0	0	0	1	0	0	5	0	2	0	1	1	1	0	0
107155	0	44	0	0	0	1	0	0	1	1	0	0	4.36364	0	1	1	0	0	0	1	0
136597	0	32	0	0	0	1	1	1	0	1	0	0	4	0	1	0	1	0	1	0	0
271709	1	58	0	0	0	1	1	0	0	1	1	0	3.54546	0	1	2	0	0	0	0	0
674327	1	31	0	0	0	1	1	0	0	0	0	0	4.36364	0	1	0	0	0	0	0	0
799664	0	57	0	0	0	1	1	0	1	0	0	0	3.45454	0	1	1	0	1	0	0	0
238590	1	24	0	0	1	0	1	1	0	0	1	0	5	0	1	0	0	0	0	0	0
665631	0	56	0	1	1	0	1	0	0	1	0	0	5	0	2	0	0	0	0	0	0
797125	0	47	0	0	0	1	1	0	1	1	1	1	4.63636	0	1	1	1	0	0	1	0
709647	0	59	0	0	0	0	1	0	0	1	0	0	2.90909	0	1	1	0	0	0	1	0
938474	1	49	0	0	0	1	1	0	0	1	1	0	5	0	2	0	0	0	0	0	0
713621	1	36	0	0	0	0	1	0	0	0	0	0	3.81818	0	1	0	0	0	0	0	0
769064	0	50	0	0	0	0	1	0	1	1	1	1	3.36364	0	1	0	0	0	0	0	0
649617	1	23	1	1	1	1	1	0	1	0	0	0	4.27273	1	1	0	0	0	0	0	0
493787	0	26	1	0	0	0	1	0	0	0	0	0	3.90909	0	3	1	0	0	0	0	0
700181	1	53	0	0	1	0	0	0	0	1	1	0	3.36364	0	1	0	1	0	0	0	0
753666	1	55	0	0	0	0	1	0	0	1	0	0	4	0	1	0	0	0	0	0	0
764747	0	64	0	0	0	0	0	0	1	1	0	0	4.18182	0	2	1	0	0	2	0	1
474498	1	53	0	0	0	1	0	0	1	1	1	0	2.09091	0	3	0	0	0	0	0	0
160397	1	53	0	0	0	0	0	0	0	0	0	1	4.63636	0	1	1	0	0	0	0	0
766530	1	60	0	0	0	1	0	0	0	1	1	1	4	0	3	0	1	0	0	0	1
425456	1	28	1	0	0	1	0	0	0	1	1	0	4	0	1	0	0	0	0	0	0
993709	0	33	0	0	0	1	0	0	0	0	1	0	4	0	1	2	0	1	0	1	1
689887	0	52	0	0	1	0	0	1	0	1	0	1	4.63636	0	1	0	1	0	0	0	0
280952	0	60	0	0	0	0	0	0	0	1	0	1	4.09091	0	1	1	0	0	0	0	0
761954	0	61	0	0	0	0	1	0	0	1	0	1	3.72727	0	1	0	0	0	0	0	0
473184	1	44	0	0	0	1	0	0	0	0	0	1	3.18182	1	1	0	0	0	0	0	0
106489	1	42	0	0	0	0	0	0	0	1	0	1	4.09091	0	1	1	0	0	0	0	0
864127	0	67	0	0	0	0	0	0	0	1	0	1	4.63636	0	1	0	0	0	0	0	0
219987	1	25	0	0	0	0	1	0	0	0	0	0	4.45455	0	1	0	0	0	0	0	0
860490	1	58	0	0	0	0	0	0	0	1	0	0	3.54546	0	1	0	0	0	0	0	0
534515	0	57	0	0	0	0	1	0	0	1	0	1	4	0	1	0	0	0	2	0	0
880960	1	30	1	0	0	1	0	1	1	0	0	1	4	0	3	0	0	0	0	0	0
584196	0	34	0	0	1	0	0	0	0	1	1	0	5	0	1	0	1	0	1	1	0
617136	0	34	0	1	1	0	0	0	1	1	0	1	4.36364	0	1	0	0	0	0	0	0
286770	0	41	0	0	1	1	1	0	0	1	1	1	3.72727	0	1	0	0	0	0	4	0
465867	0	45	1	0	1	1	1	0	0	0	0	0	5	0	3	1	4	0	2	2	0
806129	0	44	0	0	0	0	1	0	0	0	0	0	3.90909	1	1	0	0	1	0	0	0
638948	0	36	0	0	1	1	1	0	0	1	0	0	3.81818	0	1	0	0	0	0	0	0
277596	1	60	0	0	0	0	1	0	0	1	0	1	4.81818	0	2	0	0	0	0	0	0
613913	1	23	0	0	0	0	0	0	0	1	1	0	4	0	2	0	0	0	0	0	0
970493	0	63	0	0	0	0	1	0	0	1	1	1	3.63636	0	2	0	0	0	0	0	0
327630	1	56	0	0	0	1	0	0	0	1	0	1	3.63636	0	1	0	1	1	0	0	0
558179	1	42	0	0	0	0	1	0	1	0	0	1	3.27273	0	1	0	0	0	0	0	0
387373	0	45	0	0	1	0	1	0	0	0	0	0	4.36364	0	1	1	0	0	0	0	0
196230	0	32	0	0	1	0	0	0	0	1	0	1	2.72727	1	1	0	0	0	0	0	1
793667	1	55	0	0	1	1	1	0	1	1	1	0	4.45455	0	1	0	0	0	0	0	0
918849	0	45	1	0	0	0	1	0	0	0	0	0	3.72727	0	2	1	0	1	1	0	0
920633	0	20	0	0	1	0	1	0	1	1	1	0	3.90909	0	1	0	0	0	0	0	0
595196	1	49	0	0	0	1	1	0	0	1	0	1	3.63636	0	1	0	1	0	0	0	0
811900	0	39	0	0	0	0	0	0	0	1	1	0	4.54545	0	1	1	0	0	1	0	0
342290	1	44	0	0	0	0	1	0	0	1	1	1	4.45455	0	4	1	1	0	0	0	0
369373	0	62	0	0	0	1	1	0	0	1	0	0	4	0	3	1	0	0	1	0	0
698199	1	31	0	0	0	0	1	0	0	0	0	1	4.27273	1	1	0	0	0	0	0	0
411073	1	56	0	0	1	1	0	0	0	1	0	1	4.81818	0	1	0	1	0	0	0	0
639340	0	52	1	0	0	0	1	0	1	1	0	1	4	0	1	0	1	1	1	1	0
495477	1	39	0	0	0	0	1	0	0	0	0	0	3.90909	1	1	0	0	0	0	0	0
178271	1	21	1	0	0	1	1	1	0	0	0	0	4.54545	0	1	0	0	0	0	0	0
293547	1	69	0	0	0	0	0	0	0	1	0	1	4	0	2	0	0	0	0	0	0
935540	0	41	0	0	1	0	1	0	1	1	0	1	3.81818	0	1	1	0	0	0	0	0
107451	1	33	0	0	0	0	0	0	1	1	0	1	2.81818	0	2	1	0	0	0	0	0
307552	0	33	1	0	0	0	1	0	1	1	0	1	5	0	1	1	0	0	0	0	0
758267	1	22	1	1	1	0	0	0	1	1	1	1	5	0	1	0	0	0	0	0	0
377471	1	49	0	1	1	0	1	0	0	1	1	0	2.90909	0	2	1	0	0	0	0	0
532198	1	49	1	0	1	0	1	0	0	1	0	1	3.18182	0	1	0	0	0	0	0	0
211207	0	58	0	0	0	0	1	0	0	1	1	1	3.36364	0	2	1	0	0	1	0	0
521477	0	40	0	0	0	0	0	0	0	1	1	0	3.72727	0	1	0	0	0	0	0	1
153179	1	48	0	0	0	1	1	1	0	1	0	0	4	1	1	0	0	0	0	0	0
784891	1	59	0	0	0	0	0	0	0	1	0	0	4.63636	0	1	1	0	0	0	0	0
802220	1	31	0	0	0	1	0	1	1	1	0	1	4.18182	0	1	0	0	0	0	0	0
842162	1	51	0	0	0	1	0	0	0	1	0	0	4	0	1	0	0	0	0	0	0
377833	0	52	0	0	0	0	0	0	0	0	0	0	3.72727	1	2	0	0	1	0	0	0
783153	1	27	1	1	1	0	1	0	0	0	0	0	3.90909	0	1	0	0	0	0	0	0
573570	1	37	0	0	0	0	1	0	0	1	0	0	4.09091	1	1	0	0	0	0	0	0
295347	0	52	0	0	0	0	0	0	0	1	0	0	5	0	1	0	0	0	0	0	0
389377	1	57	1	0	0	0	0	0	1	1	1	1	4	0	1	0	0	0	0	0	0
460218	0	51	1	0	0	0	1	0	0	1	1	1	4.09091	0	3	2	1	1	0	1	1
760047	1	41	0	0	0	0	1	0	1	1	0	0	4	1	1	0	0	0	0	0	0
222599	1	35	0	0	0	0	1	0	0	1	0	1	3.18182	0	1	0	0	0	0	0	0
753474	0	53	0	0	0	1	0	0	0	1	0	0	2.81818	0	2	0	0	0	0	0	0
348574	1	36	1	0	1	0	0	0	0	1	1	1	2.27273	0	3	5	3	3	0	0	0
339002	1	36	0	0	0	0	0	0	0	1	0	1	4.09091	0	1	0	0	0	0	0	0
765193	1	60	1	0	0	0	0	0	1	1	1	1	3.90909	0	2	1	0	0	0	0	0
843449	0	68	1	0	0	0	0	1	0	1	1	0	3	0	1	0	0	0	0	1	2
844118	1	69	0	0	0	1	0	0	1	1	1	0	4.90909	0	1	0	0	0	0	0	0
871690	1	22	0	1	1	0	0	0	0	1	0	1	4.09091	0	3	0	0	0	0	0	0
514962	0	46	0	0	0	1	0	0	0	1	1	0	5	0	3	1	2	2	1	2	1
491875	1	62	1	0	0	0	0	0	0	1	0	1	4.90909	1	1	0	1	0	0	0	0
718155	1	69	0	0	0	0	1	0	0	1	1	0	5	0	1	1	1	0	0	0	0
806038	0	25	0	0	0	1	1	1	1	0	0	1	3.63636	0	1	0	0	0	0	0	0
940100	0	28	1	1	1	1	1	0	0	0	1	0	2.81818	0	1	0	0	0	0	0	0
334190	1	57	0	0	0	0	0	0	0	1	1	1	5	0	1	0	1	0	0	0	0
538529	1	28	0	0	1	0	0	0	0	1	1	0	4.45455	0	1	0	0	0	0	0	0
653209	1	64	0	0	0	0	0	0	0	1	0	1	5	0	1	0	0	0	0	0	0
478038	1	25	0	0	1	1	1	0	0	1	0	0	4.18182	0	1	0	0	0	0	0	0
201328	0	59	1	0	0	1	0	0	0	1	1	0	3.72727	0	1	0	0	1	0	0	0
296745	1	36	0	0	1	1	0	1	1	1	1	1	3	0	1	0	0	0	0	0	0
814245	1	32	0	0	0	0	1	0	1	1	1	1	4.09091	0	1	0	0	0	0	0	0
834745	1	56	0	0	0	1	1	0	1	0	0	0	3.72727	0	1	0	0	0	0	0	0
691542	1	40	1	0	1	0	1	0	0	0	0	0	4.09091	0	2	0	0	0	0	0	0
197372	1	69	0	0	0	0	0	0	1	1	0	0	3.18182	0	1	0	0	0	0	0	0
483218	1	35	0	0	0	1	0	0	1	1	0	0	5	0	1	0	0	0	0	0	0
136941	0	26	1	0	0	0	1	0	0	0	0	0	3.36364	0	1	0	0	0	0	0	1
792557	1	27	0	0	0	0	1	1	1	0	0	1	3.18182	0	1	0	0	0	0	0	0
256076	1	64	0	0	0	0	0	0	0	1	0	0	4	0	1	0	0	0	0	0	0
990073	0	58	0	0	0	1	0	0	0	1	1	0	3.54546	0	2	2	1	1	0	1	0
781090	1	24	0	0	0	0	0	1	0	1	1	0	4.90909	1	2	1	0	0	0	0	0
867361	1	43	0	0	0	0	0	0	0	1	1	0	3.90909	0	1	0	0	0	0	0	0
383062	0	29	0	0	0	0	1	0	0	1	0	0	4	0	1	1	4	0	0	0	0
275792	1	32	0	1	1	0	1	0	0	1	1	0	4	0	1	0	0	0	0	0	0
923078	1	67	0	0	0	0	0	0	0	1	1	1	4.27273	0	2	0	0	0	0	0	0
419320	1	55	0	0	0	1	1	0	0	1	0	0	3	0	3	0	0	0	0	0	0
277845	1	35	0	0	0	0	1	0	0	0	0	0	4	0	1	0	0	0	0	0	0
439562	0	56	0	0	0	0	1	0	0	1	0	1	5	0	2	0	1	0	0	0	1
958874	1	42	0	0	0	0	1	0	0	1	0	1	3	0	1	0	0	0	0	0	0
327153	0	58	0	0	1	0	1	0	0	1	0	0	4	0	3	1	0	0	0	1	0
201380	0	39	0	0	1	0	1	0	0	1	1	0	4.54545	0	1	0	0	0	1	0	0
990281	0	50	0	0	0	0	1	0	1	1	1	0	2.81818	0	1	0	0	1	0	0	0
404123	0	40	0	0	0	0	1	0	0	1	0	0	3.27273	0	2	1	0	0	1	0	2
577571	1	21	0	0	0	0	1	0	0	1	0	0	2.90909	1	1	0	0	0	0	0	0
260861	0	66	0	0	0	0	1	0	0	1	0	0	3.09091	0	2	0	0	0	0	0	0
152998	0	41	0	0	0	0	1	0	0	1	1	0	4	0	1	1	0	0	0	0	3
233926	1	52	0	0	0	0	1	0	1	1	1	0	4	1	1	0	1	0	0	0	0
983959	0	69	0	0	0	0	0	0	1	1	1	0	4	0	2	1	0	0	1	0	0
252399	0	49	0	0	0	0	1	1	0	1	1	0	2.81818	0	2	1	0	0	0	0	0
728013	1	53	0	0	0	1	1	0	0	1	0	1	3.27273	0	1	0	0	0	0	0	0
581478	0	56	0	0	0	1	0	0	0	1	1	1	3.36364	0	2	0	1	0	0	0	0
981472	1	61	0	0	0	0	0	0	1	1	1	0	4	0	1	0	0	1	0	1	0
126458	0	56	0	0	1	0	0	0	0	1	0	0	4.72727	0	2	1	0	0	0	0	0
877523	1	47	0	1	1	0	1	0	0	1	1	0	5	0	1	0	0	0	0	0	0
729544	1	63	0	0	0	0	0	0	1	1	0	1	4.63636	0	3	0	0	0	0	0	0
682638	0	40	0	0	0	1	0	0	1	1	1	0	5	0	1	0	0	0	0	0	0
403896	0	60	0	0	0	1	0	0	1	1	0	1	2.90909	0	2	2	1	2	0	1	1
494891	1	58	1	0	0	0	0	0	1	1	0	1	5	0	4	0	1	1	0	0	0
351680	1	48	0	0	0	0	1	0	1	1	1	1	3.54546	0	1	0	0	0	0	0	0
302515	0	61	0	0	0	0	1	0	0	1	0	1	4	0	1	0	0	0	0	0	0
843297	0	40	0	0	0	0	1	0	1	1	1	0	4.45455	0	2	0	0	0	0	0	0
491239	0	40	1	1	1	0	1	0	0	1	0	1	4.90909	1	1	0	0	0	0	0	0
228815	1	45	0	0	0	0	0	0	0	1	0	0	3.90909	0	2	0	0	0	0	0	0
895911	0	57	0	0	0	0	1	0	0	1	0	0	5	0	1	0	0	0	2	0	0
543582	1	36	0	0	0	0	1	0	1	1	1	0	5	0	1	0	0	0	0	0	0
626662	0	66	0	0	0	0	0	0	1	1	0	1	3.18182	0	1	0	0	1	0	0	0
736826	1	52	0	0	0	0	1	0	0	1	1	0	3	0	1	0	0	0	0	0	0
726147	1	65	0	0	0	0	0	0	0	1	1	0	4.72727	0	1	0	0	0	0	0	0
460118	0	45	0	0	0	0	0	0	1	1	0	0	3.36364	0	4	1	1	0	0	0	1
537206	1	46	1	0	0	0	0	0	1	1	0	0	3	0	1	0	0	0	0	0	0
952384	0	48	0	0	0	0	0	0	1	1	1	0	3.54546	0	2	1	3	0	0	1	2
899991	0	33	0	0	0	1	0	0	0	1	1	1	4.81818	0	2	0	1	1	0	0	1
204497	1	62	0	0	0	1	0	0	0	1	1	0	5	0	2	0	0	0	0	0	0
594815	1	30	0	0	0	0	0	0	0	1	1	1	4	0	1	0	0	0	0	0	0
418033	1	59	0	0	0	0	0	0	1	1	1	1	2.72727	0	2	0	0	0	0	0	0
456716	1	62	0	0	0	1	1	0	0	0	0	1	3.72727	0	1	0	0	1	0	0	0
880073	1	37	0	0	1	1	1	0	0	1	1	0	5	0	1	0	0	0	0	0	0
285549	1	34	0	0	0	0	0	0	1	1	0	0	5	0	1	0	0	0	0	0	0
539986	1	65	0	0	0	0	0	0	0	1	1	1	3.54546	0	1	0	0	0	0	0	0
225237	1	29	0	0	1	0	1	0	0	0	1	0	5	0	1	0	0	0	0	0	0
786600	0	31	0	0	1	0	1	0	0	0	0	0	4	0	3	0	0	4	4	3	1
702798	0	34	0	0	0	0	1	0	1	0	0	0	3.72727	1	1	0	0	0	0	0	2
283146	0	49	0	0	0	0	1	0	0	1	1	1	3	0	4	0	0	0	0	0	0
427830	1	52	0	0	0	1	0	0	1	1	1	0	4.90909	0	2	0	0	0	0	0	0
979135	0	67	0	0	0	0	1	0	0	1	0	0	4.09091	0	2	0	1	0	1	1	0
830447	0	40	0	0	0	1	1	0	0	1	1	1	3	0	1	0	0	0	0	0	0
519500	0	58	0	0	1	0	0	0	0	1	0	0	4.09091	0	3	0	0	2	1	1	1
230944	1	35	0	0	0	0	0	1	0	1	0	1	4.18182	0	1	0	0	0	0	0	0
927890	0	68	0	0	0	0	0	0	0	1	1	0	4.81818	0	3	3	2	2	0	1	1
120383	1	20	0	0	0	0	0	0	0	1	0	1	5	0	1	0	0	0	0	0	0
262771	1	52	0	0	0	1	0	0	0	1	1	0	4.81818	0	1	0	0	0	0	1	0
469965	1	61	0	0	0	0	1	0	0	1	1	1	3.27273	0	2	0	0	0	0	0	0
465709	1	73	0	0	0	0	0	0	0	0	0	0	3.63636	0	1	0	0	0	0	0	0
255273	0	54	0	0	0	1	0	0	1	1	1	1	3.90909	0	1	0	0	0	0	0	0
531491	0	62	0	0	1	0	1	0	0	1	1	1	3.45454	0	2	1	1	2	3	2	1
749047	0	63	0	0	0	0	0	0	0	1	0	0	3.90909	1	1	1	0	0	0	0	3
201451	0	53	1	0	0	1	1	0	0	1	0	0	5	0	1	0	0	0	0	0	0
846687	0	37	0	0	0	1	0	0	1	1	1	0	4	0	1	0	0	0	0	0	0
340530	1	59	0	0	0	0	1	0	0	1	0	0	2.90909	0	1	0	1	0	0	0	0
221661	1	38	0	0	1	0	1	0	0	1	1	0	4.18182	0	2	0	0	0	0	0	0
933058	1	62	1	0	0	0	1	0	0	1	1	0	4.18182	0	1	0	0	0	0	0	0
294483	1	69	0	0	0	0	0	0	1	0	1	0	3.36364	0	2	0	0	0	0	0	0
692179	0	54	0	0	0	0	1	0	0	1	1	0	4.81818	0	1	0	0	0	0	0	0
370718	1	43	0	0	0	0	0	0	0	1	1	0	5	0	1	0	0	0	0	0	0
920701	1	35	0	0	0	0	1	0	0	1	1	0	3.27273	0	2	0	1	0	0	0	0
480837	0	56	0	0	0	0	1	0	0	1	0	1	3.09091	0	1	1	0	0	1	0	1
704611	0	52	1	0	1	0	1	0	0	1	1	1	3.81818	0	1	0	1	0	2	0	0
796730	0	57	1	0	0	0	1	0	0	1	0	0	3.54546	0	1	1	0	1	1	0	1
407082	1	65	0	0	0	0	0	0	0	1	1	0	4.09091	0	1	0	1	0	0	0	0
141837	1	49	0	0	0	1	0	0	1	1	1	0	3	0	2	0	0	0	0	0	0
815461	1	66	0	0	0	1	0	0	0	1	0	0	3.54546	0	1	0	0	0	0	0	0
540386	1	45	0	0	0	0	1	0	0	1	1	1	5	0	2	1	0	0	0	0	0
254337	0	24	0	0	0	1	0	0	0	1	0	0	4	0	3	1	0	0	0	0	0
856706	1	44	1	0	0	0	1	0	1	1	1	0	4.72727	0	1	0	0	0	0	0	0
961262	1	45	0	0	0	1	0	0	1	1	0	0	3.63636	0	5	0	0	1	0	0	0
356964	0	59	0	0	0	0	0	0	0	0	0	0	3.27273	0	2	0	0	0	1	0	0
536146	0	47	0	0	0	0	0	0	0	1	0	0	5	0	1	1	0	0	0	0	0
148633	0	35	1	0	0	0	0	0	1	1	0	0	4	0	2	0	1	0	0	0	0
250210	0	37	0	0	0	0	0	0	0	1	1	0	3.81818	0	3	1	2	0	0	0	1
770277	0	26	0	1	1	0	0	1	0	0	1	0	4.09091	1	1	0	0	0	0	0	0
792782	0	23	0	0	1	0	0	0	1	0	0	0	3.81818	1	2	0	1	0	0	0	0
197784	0	52	1	1	1	1	0	0	1	1	1	0	4.54545	0	2	1	0	2	1	1	1
226540	1	43	0	0	0	1	1	0	0	0	0	0	3.81818	0	1	0	0	0	0	0	0
559283	1	41	0	0	0	0	1	0	0	1	0	1	3.63636	1	1	0	0	0	0	0	0
842498	1	51	0	0	0	1	0	0	0	1	0	1	1	1	1	0	0	0	0	0	0
840746	0	50	0	1	1	0	0	0	0	1	1	0	4	0	1	1	0	0	0	1	0
738346	0	49	0	0	1	0	1	0	0	0	0	0	3.18182	0	1	0	1	0	0	0	0
836301	1	49	0	0	0	0	0	0	1	1	1	1	5	0	2	0	0	0	0	0	0
214233	1	26	1	0	1	0	1	1	0	0	0	0	4	0	1	1	0	0	0	0	0
993828	0	49	0	0	0	1	0	0	0	1	1	0	4.18182	0	5	2	2	0	0	0	0
367653	0	65	1	0	0	0	1	0	0	1	0	0	3.45454	0	1	0	0	1	0	1	0
683536	0	59	0	0	0	0	0	1	1	1	1	0	3.90909	0	1	0	0	0	0	0	1

## Sheet: Smokefree
id	earlyDropout	age	maleGender	Hispanic	minorityRace	HSOrLess	employed	LGB	depression	cigPerDay11	first5	eCigUse	smokefreeConf	heavyDrinker	logins1	logins2	logins3	logins4	logins5	logins6	logins7
732239	1	32	0	0	0	0	0	0	0	1	0	1	4.09091	1	1	0	0	0	0	0	0
373214	0	53	0	0	0	1	1	0	1	1	1	0	4.72727	0	2	0	0	0	0	0	0
112844	0	27	0	0	1	0	0	0	1	1	1	0	3.09091	0	2	0	0	0	0	0	0
173113	1	55	0	0	0	0	1	0	0	1	1	0	4.36364	0	1	0	0	0	0	0	0
588509	1	30	0	0	0	1	1	0	0	1	1	1	4.27273	0	3	0	0	0	0	0	0
293915	0	50	0	0	0	1	0	0	0	1	0	0	2.63636	0	1	0	1	0	0	0	0
806289	0	65	0	0	0	0	0	0	0	1	0	1	4.54545	0	1	0	0	0	0	0	0
908455	1	57	1	0	1	1	0	0	1	1	1	0	3	0	1	0	0	0	0	0	0
426055	1	35	0	0	0	0	0	0	0	1	1	0	4.90909	0	1	0	0	0	0	0	0
177544	0	40	0	0	1	0	1	0	0	1	0	0	5	0	2	0	0	0	0	0	0
138178	1	34	0	0	1	1	0	0	0	0	0	0	4.54545	0	1	0	0	0	0	0	0
615507	1	53	0	0	0	0	1	0	0	1	0	1	5	0	1	0	0	0	0	0	0
110449	0	51	0	1	1	0	0	0	0	1	0	0	3.63636	0	1	0	0	0	0	0	0
666807	0	28	0	0	0	0	1	0	1	1	1	0	3.36364	0	1	0	0	0	0	0	1
383803	1	55	0	0	0	1	0	0	0	1	0	1	4	0	1	0	0	0	0	0	0
229616	0	58	0	0	0	0	0	0	0	1	0	1	3	0	2	1	2	3	2	2	1
583071	1	32	1	0	0	0	1	0	0	1	0	1	3	0	1	0	0	0	0	0	0
634950	1	45	1	0	1	0	1	0	0	1	0	0	4.54545	0	1	0	0	0	0	0	0
602011	1	41	0	0	0	0	0	0	1	1	0	0	3	1	1	0	0	0	0	0	0
848802	0	33	1	0	1	1	0	0	0	0	1	1	4.18182	0	2	0	0	0	0	0	0
747287	1	53	0	0	0	0	0	0	0	1	1	1	4.72727	0	1	1	0	0	0	0	0
913724	0	53	0	0	0	0	1	0	0	1	0	1	4.36364	0	1	0	0	0	0	0	0
200557	1	49	1	0	0	0	1	0	0	1	0	0	3.72727	0	1	0	0	0	0	0	0
316695	0	58	0	0	0	0	1	0	0	1	1	0	3.63636	0	1	0	0	0	0	0	0
569307	1	44	0	0	0	0	0	0	0	1	1	1	3.18182	1	1	0	0	0	0	0	0
859576	1	47	0	0	0	1	0	0	1	1	1	0	3.63636	0	1	0	0	0	0	0	0
879791	0	65	0	0	0	1	1	0	1	1	1	0	5	0	1	0	0	0	0	0	0
167484	0	42	0	0	0	0	1	0	0	1	1	1	4.81818	0	3	0	0	0	0	0	0
677644	0	63	1	0	0	0	1	0	0	1	0	1	3.90909	0	2	0	0	0	0	0	0
953514	0	36	0	0	1	0	1	0	0	1	1	0	5	0	2	0	0	0	0	0	0
437340	1	50	0	0	0	0	0	0	1	1	0	0	5	0	1	0	0	0	0	0	0
588649	1	63	0	0	1	0	0	0	0	0	0	1	4	0	1	0	0	0	0	0	0
895629	1	33	0	0	0	0	1	0	1	1	1	1	3.36364	0	1	0	0	0	0	0	0
179105	1	55	0	1	1	0	0	0	0	0	0	0	4.54545	0	1	0	0	0	0	0	0
884123	1	29	0	0	0	1	1	0	1	1	0	0	2.81818	0	2	0	0	0	0	0	0
393600	0	39	0	0	0	1	1	0	0	0	0	0	4.81818	0	1	0	0	0	0	0	0
626782	0	21	0	0	0	0	1	1	1	0	0	0	3.09091	1	1	0	0	0	0	0	0
347202	0	31	0	0	0	1	0	0	0	1	1	1	4	0	1	0	0	0	0	0	0
854298	0	51	0	0	0	0	0	1	1	1	1	1	4.63636	0	1	0	0	0	1	0	0
979580	1	27	0	0	0	0	0	0	0	0	0	1	3.63636	0	1	0	0	0	2	0	0
882194	1	55	1	0	0	0	1	0	0	1	1	1	3.90909	0	1	0	0	0	0	0	0
590573	1	20	0	0	0	1	0	0	1	1	1	1	3.90909	0	1	0	0	0	0	0	0
951072	0	60	1	0	0	0	0	0	0	1	1	1	4	0	1	0	0	0	0	0	0
701277	0	33	1	1	1	1	0	0	1	0	0	0	3.63636	0	1	0	0	0	0	0	0
819785	0	45	0	0	0	1	1	0	0	1	1	0	4.45455	0	3	0	1	0	0	0	2
829532	1	20	0	0	0	0	1	0	1	0	0	0	4	0	1	1	0	0	0	0	0
510370	1	55	0	0	0	1	0	0	0	1	0	0	3.18182	0	1	1	0	0	0	0	0
158266	0	54	0	0	0	1	1	0	1	1	1	1	3.36364	0	1	0	0	0	0	0	0
654994	0	49	1	0	1	0	1	0	0	1	0	0	4.81818	0	1	1	0	0	0	0	0
338205	0	57	0	0	1	0	0	0	1	1	1	0	4.72727	0	1	0	0	0	0	1	0
837424	1	31	0	0	0	0	1	0	0	1	1	0	3.54545	1	1	0	0	0	0	0	0
167745	1	51	1	0	0	0	0	0	0	1	0	1	5	0	2	0	0	0	0	0	0
149203	0	40	0	0	1	0	1	0	0	1	0	0	3.27273	0	1	0	0	0	0	0	0
693277	1	52	1	1	1	1	1	0	0	1	0	0	3.81818	0	1	0	0	0	0	0	0
267016	0	38	0	1	1	1	0	0	0	0	0	0	5	0	2	0	0	0	0	0	0
760095	0	34	1	0	0	0	0	0	0	1	0	1	1	1	1	0	0	1	0	0	0
578147	0	41	0	1	1	0	1	0	0	0	0	1	3.09091	0	1	0	0	0	0	0	0
407699	1	43	0	0	0	0	1	0	0	1	1	0	3.63636	0	1	0	0	0	0	0	0
773749	1	31	1	1	1	1	0	0	0	0	1	0	4.54545	0	1	0	0	0	0	0	0
724252	0	55	0	0	0	0	0	0	1	1	1	0	3.18182	0	1	0	0	0	0	0	0
776999	0	24	0	0	0	0	0	0	0	1	1	0	4	0	1	0	0	0	0	0	0
135034	0	52	0	1	1	0	0	0	1	1	1	1	2.81818	0	1	0	0	0	0	0	0
542073	1	28	0	1	1	0	1	1	0	1	0	0	4.27273	0	1	0	0	0	0	0	0
192008	1	53	0	0	0	0	1	0	1	1	1	0	2.09091	0	1	0	0	0	0	0	0
202797	0	72	0	0	1	0	1	0	0	1	0	0	2.63636	0	1	0	0	0	0	0	0
839869	1	54	0	0	0	0	1	0	0	0	1	0	4	0	1	0	0	0	0	0	0
859723	0	26	0	0	0	0	0	0	1	0	0	0	5	0	2	0	0	0	0	0	0
844479	1	37	0	0	0	0	0	0	1	0	0	1	4	0	1	0	0	0	0	0	0
236140	1	29	0	1	1	0	1	0	0	1	0	1	5	0	1	0	0	0	0	0	0
365705	1	52	0	0	1	1	0	0	0	1	0	0	4.09091	0	1	0	0	0	0	0	0
390694	1	52	0	0	0	1	1	0	0	1	1	0	2.90909	0	1	0	0	0	0	0	0
505364	0	31	0	0	1	0	0	0	0	0	0	1	3.90909	0	1	0	0	1	0	0	0
151589	0	30	0	0	0	0	0	0	0	0	0	0	5	0	2	0	0	2	0	1	0
147010	1	48	0	0	0	0	0	0	0	1	1	0	5	0	1	0	0	0	0	0	0
501523	1	32	0	0	0	0	1	0	0	0	0	0	4.27273	0	1	0	0	0	0	0	0
773212	0	60	0	0	0	0	0	0	1	1	0	0	4.09091	0	2	0	0	0	0	0	0
178530	0	48	1	1	1	0	1	0	0	1	0	0	4.36364	0	1	0	0	0	0	0	0
150537	1	53	0	0	0	1	0	0	0	1	1	0	5	0	2	0	0	0	0	0	0
150693	0	34	0	1	1	0	0	0	1	1	0	1	3.27273	1	1	0	0	0	0	0	0
239316	0	31	0	0	0	0	1	0	0	1	1	0	4.54545	0	1	0	0	0	0	0	0
705293	0	52	0	0	1	0	1	0	0	0	0	0	4.54545	0	1	0	0	0	0	0	2
559340	1	37	1	0	0	0	1	0	0	1	0	0	4.81818	0	1	0	0	0	0	0	0
262308	0	54	0	0	0	0	1	0	0	1	1	1	4.72727	0	1	0	0	0	0	0	0
301908	1	56	0	0	0	0	1	0	1	1	0	1	4.90909	0	1	0	0	0	0	0	0
719571	1	32	0	0	0	0	1	0	1	1	0	1	4.90909	0	1	0	0	0	0	0	0
448740	1	30	0	0	0	0	1	0	0	1	0	0	4.36364	0	1	0	0	0	0	0	0
808578	0	61	1	0	0	0	0	0	0	1	1	1	2.18182	0	1	0	0	0	0	0	0
159778	1	63	1	0	0	0	0	0	0	1	1	1	4	0	1	0	0	0	0	0	0
939209	0	55	0	0	0	0	1	0	0	1	0	0	4.09091	0	1	0	0	0	0	0	1
407803	1	57	0	0	0	0	1	0	0	0	0	0	4	0	1	0	0	0	0	0	0
852812	0	58	0	0	0	0	0	0	0	1	0	0	3.72727	0	2	0	0	0	0	0	0
289938	1	46	1	0	1	0	1	0	1	0	1	0	5	1	1	0	0	0	0	0	0
848244	1	21	0	0	1	1	1	0	0	1	1	0	4	1	3	0	0	0	0	0	0
359303	1	52	0	0	0	0	0	0	0	1	1	0	1.36364	0	1	0	0	0	0	0	0
948380	1	34	0	0	0	0	1	0	0	1	0	0	5	1	2	0	0	0	0	0	0
991106	1	52	0	0	0	0	1	0	0	1	1	0	3	1	1	0	0	0	0	0	0
872851	0	48	0	0	0	0	0	0	0	1	1	0	4	0	1	0	0	0	0	0	0
684032	1	29	0	0	0	0	1	0	0	1	0	0	4.72727	1	3	0	0	0	0	0	0
535475	0	46	0	1	1	0	1	0	0	1	0	0	3.63636	0	1	0	0	0	0	0	0
599635	1	62	0	1	1	0	0	0	0	0	0	1	4	0	2	0	0	0	0	0	0
743440	0	69	0	0	0	1	0	0	0	0	0	0	3.90909	0	2	1	0	0	0	0	0
218266	1	45	0	0	0	1	0	0	0	1	1	1	4.63636	0	1	0	0	0	0	0	0
764558	0	57	0	0	0	1	0	0	0	1	1	1	4	0	1	1	0	0	0	0	0
917385	0	75	1	0	0	0	0	0	0	1	0	0	4	0	2	0	0	0	0	0	0
915193	0	55	0	0	0	0	0	0	0	1	1	1	4.81818	0	2	1	2	0	0	0	0
689859	0	65	0	0	0	1	0	0	0	0	0	0	3	0	2	1	0	0	0	0	0
640969	0	39	0	0	1	0	0	0	0	0	0	0	4	0	2	0	0	0	0	0	0
424017	1	40	0	0	1	0	0	0	1	1	1	1	4.72727	0	1	0	0	0	0	0	1
828144	0	45	0	0	0	0	1	0	0	1	0	1	4.90909	0	1	0	0	0	0	0	0
441947	1	35	0	1	1	0	1	0	1	0	0	0	3.90909	1	1	0	0	0	0	0	0
824875	0	61	1	0	0	1	0	1	1	0	0	0	4	0	2	0	1	0	1	0	0
325830	0	35	0	0	1	0	0	0	0	1	1	0	5	0	2	0	0	0	0	0	0
286836	0	58	0	0	0	0	0	0	0	1	1	0	3	0	1	0	0	0	0	0	0
317074	1	48	1	1	1	1	0	0	0	1	0	0	4.09091	0	1	0	0	0	0	0	0
409304	1	61	0	0	0	0	0	0	1	1	1	0	5	0	1	0	0	0	0	0	0
707819	1	36	0	0	0	0	0	0	0	1	1	1	3	0	1	0	0	0	0	0	0
614040	1	61	0	0	0	1	0	1	1	1	0	1	5	0	1	0	0	0	0	0	0
807380	0	27	0	0	0	0	0	1	1	0	1	1	5	0	1	0	0	0	0	0	0
925885	0	40	0	0	1	0	1	0	0	1	0	0	3	0	3	0	0	0	1	0	0
378050	1	19	0	0	0	1	1	0	0	1	0	1	5	1	1	0	0	0	0	0	0
620339	1	52	0	0	0	0	0	0	0	1	1	0	5	0	2	0	0	0	0	0	0
645224	1	34	0	0	0	1	1	0	1	1	0	0	4.90909	0	1	0	0	0	1	0	0
456856	0	27	0	0	1	0	1	0	1	1	0	0	3.45455	0	1	0	0	0	0	0	0
390407	0	31	1	0	0	0	1	0	0	1	0	0	2.6	1	2	0	1	0	0	0	0
965142	0	52	0	0	1	0	1	0	0	1	0	0	4	0	1	1	0	0	0	0	0
203694	0	58	0	1	1	1	0	0	1	1	1	0	3.63636	0	1	0	0	0	0	0	0
157951	0	70	1	0	0	1	0	1	1	1	0	1	3.27273	0	2	1	0	0	0	0	0
523637	0	55	1	1	1	0	1	0	0	1	0	0	4.36364	0	1	0	0	0	0	0	0
395306	0	22	0	1	1	0	1	0	1	0	0	1	3.72727	0	1	0	0	0	0	0	0
516632	1	27	0	0	0	0	1	0	0	0	0	0	1.54545	0	2	0	0	0	0	0	0
985228	0	45	0	1	1	1	0	0	1	1	1	0	4.36364	0	1	0	1	0	0	0	0
584698	1	60	0	0	0	0	1	0	0	1	1	0	4.18182	0	1	0	0	0	0	0	0
722190	1	44	0	1	1	1	1	0	0	1	1	0	4	0	1	0	0	0	0	0	0
389881	0	78	1	0	0	0	0	0	0	1	1	0	3.36364	0	2	0	0	0	1	0	1
707736	0	53	0	0	0	0	0	0	1	1	1	0	5	0	2	1	1	0	0	0	0
461435	0	43	0	0	0	0	1	0	0	1	0	0	4	0	1	0	0	0	0	0	0
962379	0	32	0	0	0	0	0	0	0	1	1	0	4.63636	0	1	0	0	0	0	0	0
742324	0	32	1	0	0	0	1	1	0	1	0	0	5	0	1	0	0	0	0	0	0
498031	1	23	1	0	0	0	1	0	0	0	0	1	3.36364	0	1	0	0	0	0	0	0
800602	1	61	0	0	0	0	1	1	0	1	0	0	4.09091	0	2	0	1	0	0	0	0
424296	1	44	0	0	0	1	0	0	1	1	1	1	2.72727	0	1	0	0	0	0	0	0
172413	0	65	1	0	0	1	1	0	0	1	0	1	3.72727	0	2	0	0	0	0	0	0
103611	0	53	0	0	0	0	1	0	0	0	0	0	4	0	1	0	0	0	0	0	0
128238	1	44	0	0	0	1	1	0	0	1	0	0	4.09091	0	1	0	0	0	0	0	0
152256	1	21	0	0	0	0	1	0	1	0	0	1	2.72727	0	1	0	0	0	0	1	0
177530	1	60	0	0	0	0	1	0	0	1	0	0	3.63636	0	1	0	0	0	0	0	0
285949	0	53	0	1	1	0	0	0	1	1	0	0	3.45455	0	1	0	0	0	0	0	0
177036	1	34	0	0	0	0	1	0	0	1	1	0	3.90909	0	1	0	0	0	0	0	0
938014	1	54	1	0	0	1	1	0	0	1	0	0	5	0	1	0	0	0	0	0	0
835824	0	48	0	0	0	0	1	1	0	1	0	0	4.09091	0	2	1	1	2	0	0	0
216562	1	34	0	0	0	0	1	0	0	1	0	0	4	1	1	0	0	0	0	0	0
916421	1	55	0	0	0	0	0	0	0	1	0	0	4.63636	0	1	0	0	0	0	0	0
291007	1	23	0	0	1	0	0	1	1	1	0	0	4.54545	0	2	0	0	0	0	0	0
636344	1	57	0	0	0	0	1	0	0	1	0	0	5	0	1	0	0	0	0	0	0
434576	0	62	0	0	0	0	0	0	0	1	1	1	2.81818	0	1	0	0	0	0	0	0
593295	0	33	1	1	1	0	1	0	1	0	0	0	3.72727	0	2	0	0	0	0	0	0
834362	0	47	0	0	0	1	0	0	0	1	1	1	5	0	1	0	0	0	0	0	0
633868	1	55	0	0	0	1	0	0	0	1	1	0	3.90909	0	2	0	0	0	3	0	0
167194	1	58	0	0	1	0	1	0	0	0	0	1	3.45454	0	1	0	0	0	0	0	0
784491	1	26	0	0	0	0	0	0	1	1	1	0	3.09091	0	1	0	0	0	0	0	0
838368	0	55	0	0	0	0	0	0	1	1	1	1	1	0	1	0	0	0	0	0	0
858457	0	52	0	0	0	0	1	0	0	1	1	1	5	0	1	0	0	0	0	0	0
736550	1	57	0	0	0	0	0	0	1	1	0	1	4	0	1	0	0	1	0	0	0
886043	1	28	0	0	1	1	1	0	0	1	1	0	3.54545	0	1	0	0	0	0	0	0
101906	1	29	0	0	0	0	1	0	1	1	0	0	4	0	1	0	0	0	0	0	0
206918	0	48	0	0	1	0	0	0	0	1	0	1	5	0	1	0	1	0	0	0	0
662939	0	65	1	0	0	0	0	1	0	1	1	0	3	0	2	0	1	2	1	1	2
322300	1	57	0	0	0	0	1	0	0	1	0	1	4.36364	0	1	0	0	0	0	0	0
470939	0	49	0	0	0	0	0	0	1	1	0	1	3.27273	0	1	0	1	0	0	0	0
404726	0	24	0	0	0	0	0	1	1	1	1	0	4	1	1	0	0	0	0	0	0
807306	0	54	0	1	1	0	1	0	1	1	1	1	3.45454	0	1	0	0	0	0	0	0
484863	0	32	0	1	1	0	1	0	0	1	1	1	4.45455	0	4	0	0	0	0	0	1
729062	1	61	0	0	0	1	0	0	1	1	0	1	3.45455	1	1	0	0	0	0	0	0
643931	0	59	1	0	0	0	0	0	1	1	1	0	4	0	1	1	0	0	0	0	0
126774	1	33	0	0	0	0	1	0	1	1	1	0	4.09091	0	1	0	0	0	0	0	0
257186	1	52	1	1	1	0	0	0	0	1	1	0	3.09091	1	1	0	0	0	0	0	0
358000	0	38	0	0	1	0	0	0	0	1	1	0	3.54545	0	2	0	0	0	0	0	0
720197	0	27	0	1	1	0	0	1	0	1	1	0	4	0	1	0	0	0	0	0	0
813369	1	35	0	0	1	0	0	0	0	0	0	1	3	0	2	0	0	0	0	0	0
949362	1	35	0	0	1	0	1	0	1	1	0	0	4.54545	0	1	0	0	0	0	0	0
749463	1	54	1	0	0	0	1	0	0	1	1	0	3.72727	0	1	0	0	0	0	0	0
576715	0	47	0	0	0	1	0	0	0	1	1	1	3.72727	0	1	0	0	0	0	0	0
811725	0	41	0	0	0	0	1	0	0	1	1	0	3.90909	0	2	0	0	0	0	0	0
673709	0	53	0	0	0	0	0	0	0	1	0	1	3.81818	1	1	0	0	0	0	0	0
500529	0	58	0	0	0	0	0	0	1	1	1	1	3	0	1	0	0	0	0	0	0
490365	0	29	0	1	1	1	0	0	1	1	1	0	2.45455	1	2	0	0	0	0	0	0
462869	0	57	1	0	0	0	0	0	0	0	0	1	3.36364	0	1	0	0	0	0	0	0
295612	0	34	0	0	1	0	1	0	0	0	0	1	3.45455	0	1	0	0	0	0	0	0
685594	0	48	0	0	0	0	1	1	0	0	0	1	4.81818	0	1	0	0	1	0	0	0
649012	1	40	0	0	0	0	0	0	0	0	0	1	4.90909	0	2	0	0	0	0	0	0
758641	1	21	1	0	1	0	1	0	0	1	0	1	3.63636	0	1	0	0	0	0	0	0
723603	1	67	0	0	1	0	0	0	0	1	0	0	5	0	1	0	0	0	0	0	0
835398	1	33	0	0	0	0	1	1	1	0	0	1	3.45454	0	1	0	0	0	0	0	0
789632	0	31	0	1	1	0	0	0	0	0	0	0	4.90909	0	1	1	0	0	0	0	0
847744	0	24	1	0	0	1	1	0	0	1	0	0	5	0	1	0	0	0	0	0	0
633069	0	28	1	0	0	0	1	0	0	1	0	0	4.18182	0	2	0	0	0	0	0	0
243593	1	61	1	0	0	0	1	0	0	1	0	1	5	0	1	0	0	0	0	0	0
890693	1	39	0	0	0	0	0	0	0	1	1	1	3.36364	0	1	0	0	0	0	0	0
562680	0	57	0	0	0	1	1	0	0	1	0	1	4	0	1	0	0	0	0	0	0
723440	1	51	1	0	0	1	1	0	0	1	0	1	5	0	1	0	0	0	0	0	0
574123	1	44	0	0	0	1	0	0	0	1	0	0	3.81818	0	2	0	0	0	0	0	0
570724	1	51	0	0	1	0	0	0	0	1	1	0	4.18182	0	1	0	0	0	0	0	0
866241	1	30	0	0	0	0	1	0	0	1	0	0	3.72727	0	1	0	0	0	0	0	0
655952	1	44	0	0	0	0	0	0	0	1	0	1	5	0	2	0	0	0	0	0	0
622791	0	52	0	0	0	0	1	0	0	1	1	1	4	0	1	0	0	0	0	0	0
104777	0	30	1	0	0	0	0	1	0	1	1	0	4.27273	0	1	0	0	0	0	0	0
516096	0	56	1	1	1	0	0	0	0	1	1	0	4	0	2	0	0	0	0	0	0
750785	0	33	0	0	0	0	1	0	0	1	0	1	3.63636	0	1	0	0	0	0	0	0
589879	1	50	0	0	0	0	0	0	1	1	1	0	5	1	1	0	0	0	0	0	0
101254	0	47	1	0	0	0	0	0	0	1	1	0	5	0	2	0	0	0	0	0	0
152304	0	58	0	0	0	0	1	0	0	0	0	0	5	0	1	0	0	0	0	0	0
989449	1	48	0	0	0	1	0	0	0	1	1	1	4.27273	0	1	0	0	0	0	0	0
472989	1	53	0	0	0	0	1	1	0	1	1	0	3.45455	1	1	0	0	1	0	0	0
357662	1	49	0	0	0	0	1	0	0	1	1	0	2.81818	0	1	0	0	0	0	0	0
597792	0	45	0	1	1	1	1	0	0	1	1	0	4.63636	0	1	0	0	0	0	0	0
685739	1	22	1	0	0	0	1	1	0	1	0	1	4	0	1	0	0	0	0	0	0
676688	1	49	0	0	0	0	0	0	0	1	1	1	4	0	1	0	0	0	0	0	0
155341	0	48	1	0	0	0	1	0	0	1	1	1	2.09091	0	1	1	0	0	0	0	0
152431	0	59	0	0	0	0	0	0	0	1	0	0	3	0	2	0	0	0	0	0	0
493440	1	57	0	0	0	0	1	0	0	1	0	0	3.9	1	1	0	0	0	0	0	0
387960	0	48	0	0	1	1	0	0	1	1	1	0	5	0	2	1	2	0	0	0	0
928933	1	55	0	1	1	0	0	0	0	1	1	0	3.36364	0	1	0	0	0	0	0	0
210002	0	55	1	0	0	1	0	0	0	1	1	1	3.09091	0	2	0	0	0	0	0	0
648353	1	64	0	0	1	0	0	1	0	1	0	0	4.54545	0	1	0	0	0	0	0	0
365009	0	55	0	0	0	1	0	0	0	1	0	0	4.09091	0	1	0	0	0	0	0	0
168290	1	43	1	0	0	1	1	0	0	0	0	1	4.18182	0	2	0	0	0	0	0	0
992881	1	62	0	0	0	0	0	0	0	1	0	0	4.09091	0	1	0	0	0	0	0	0
119952	1	53	0	0	0	1	1	0	0	1	0	1	3	0	1	0	0	0	0	0	0
863624	1	59	0	0	0	0	0	0	1	1	0	1	4.36364	0	1	0	0	0	0	0	0
675272	1	52	0	0	0	1	0	0	0	1	0	1	4.81818	0	1	0	0	0	0	0	0
734079	0	24	0	0	1	1	0	1	0	0	1	0	4	0	1	2	0	0	1	0	0
402094	1	60	0	0	0	0	0	0	1	0	0	1	4.27273	0	1	0	0	0	0	0	0
198009	1	50	1	0	1	0	1	0	0	1	0	0	5	0	1	0	0	0	0	0	0
486093	0	29	0	0	0	0	1	0	0	1	1	0	4	0	2	0	0	0	0	0	0
887621	0	35	0	1	1	0	0	0	0	1	1	1	5	0	2	1	0	0	0	0	0
953425	1	64	0	0	0	0	1	0	1	1	1	0	4.90909	0	1	0	0	0	0	0	0
937763	1	49	0	0	0	0	0	0	1	1	0	0	4.63636	0	1	0	0	0	0	0	0
230656	0	30	1	0	1	0	0	1	1	0	0	0	4.90909	0	1	0	0	0	0	0	0
310835	0	56	1	0	0	0	1	0	0	1	0	1	4.09091	0	1	0	0	0	0	0	0
316393	0	67	0	0	0	1	1	0	0	1	1	0	4.81818	0	1	0	0	0	0	0	0
837981	0	27	0	1	1	0	1	0	0	1	1	1	4.81818	1	1	0	0	0	0	1	0
482342	1	48	0	0	0	0	1	0	0	1	1	1	2.81818	0	1	0	0	0	0	0	0
454909	0	61	0	0	0	0	0	0	0	1	1	0	3	0	1	0	0	0	0	0	0
986097	0	60	1	0	0	1	1	0	0	1	1	0	4	0	2	1	0	2	0	1	0
557636	1	55	0	0	1	1	0	0	1	1	0	1	3.27273	0	1	0	0	0	0	0	0
644214	0	25	1	1	1	0	1	0	0	0	0	0	4	1	3	0	0	0	0	0	0
705889	1	30	0	0	0	0	0	0	1	1	1	0	5	0	1	0	0	0	0	0	0
994616	1	31	1	0	1	1	1	0	1	1	0	1	3.90909	0	1	0	0	0	0	0	0
837050	1	33	0	0	1	0	0	0	0	1	0	1	3.63636	0	1	0	0	0	0	0	0
215614	1	28	1	0	0	0	0	0	0	1	0	0	3.72727	0	1	0	0	0	0	0	0
190373	0	35	0	0	0	1	0	0	1	1	0	0	4.63636	0	2	0	0	0	0	0	0
953248	1	45	0	0	0	0	0	0	0	1	0	1	4	0	3	0	0	0	0	0	0
512363	1	55	0	0	0	0	0	0	0	1	1	0	3.45455	0	2	1	4	1	1	3	0
984332	0	54	1	0	0	0	1	1	0	1	0	0	4.27273	0	1	0	0	0	0	0	0
821806	1	47	0	0	0	1	0	0	0	1	1	0	4	0	1	0	0	0	0	0	0
942664	0	50	0	0	1	1	1	0	0	1	0	0	4.72727	0	1	1	0	1	1	0	1
807142	0	25	0	0	1	0	1	0	0	0	0	1	3.09091	0	1	0	0	0	0	0	0
166269	1	69	0	0	0	0	0	0	0	1	0	1	4	0	1	0	0	0	0	0	0
745555	1	27	0	0	0	0	1	0	0	0	0	0	3.09091	0	1	0	0	0	0	0	1
307886	1	18	0	0	0	1	0	1	0	0	0	0	3.09091	1	1	0	0	0	0	0	0
592515	0	33	0	0	1	0	1	1	0	0	0	0	5	0	1	0	0	0	0	0	0
266064	0	32	0	0	1	0	0	0	0	1	0	0	4.36364	0	1	0	0	0	0	0	0
686580	0	33	1	1	1	1	1	0	0	1	0	0	4.27273	1	1	0	0	0	0	0	0
218698	0	35	0	0	0	0	0	0	1	1	1	0	5	0	1	0	0	0	0	0	1
685356	0	61	0	0	0	0	0	0	0	0	1	0	4.27273	0	2	1	0	3	1	2	1
716119	1	57	0	0	0	0	0	0	0	1	1	0	3.27273	0	1	0	0	0	0	0	0
750711	0	21	1	0	0	1	0	0	0	1	1	0	4	0	2	0	0	0	0	0	0
404967	1	42	0	0	1	1	1	0	0	1	0	1	4.09091	0	1	0	0	0	0	0	0
190752	0	56	1	0	0	0	0	0	0	1	0	0	4.54545	0	1	0	0	0	0	0	0
559481	0	59	1	0	0	0	1	1	0	1	1	0	3	0	1	0	0	0	1	0	0
510054	1	53	0	0	0	0	0	0	0	1	0	0	3.54545	0	1	1	0	1	0	0	0
149518	1	54	0	0	1	0	1	0	0	1	1	0	2.45455	0	1	0	0	0	0	0	0
341372	1	57	0	0	0	1	0	0	1	1	1	0	3.72727	0	1	0	0	0	0	0	0
330766	0	62	0	0	0	0	1	0	0	1	1	0	3	0	1	0	0	0	0	0	0
791616	0	21	0	0	0	0	1	1	1	0	0	0	5	0	2	0	0	0	0	0	0
591062	1	55	0	0	0	0	1	0	1	0	0	1	4.27273	0	1	0	0	0	0	0	0
333323	1	20	0	0	0	1	0	0	0	1	0	1	3.90909	0	1	0	0	0	0	0	0
763736	1	43	1	1	1	0	1	1	0	1	1	0	5	0	1	0	0	0	0	0	0
827754	0	55	1	0	0	0	1	0	0	1	1	1	4.90909	0	1	0	0	0	0	1	0
891064	0	60	0	0	0	0	1	1	0	1	0	0	5	0	1	0	0	0	0	0	0
227484	1	39	0	0	0	0	1	0	0	1	1	0	4.36364	0	1	0	0	0	0	0	0
463674	1	53	1	0	0	0	0	0	1	1	0	1	3.90909	0	1	0	0	0	0	0	0
172675	0	43	0	0	0	0	1	1	0	0	0	0	4	0	1	0	0	0	0	0	0
673553	1	61	0	0	1	0	1	0	0	0	1	0	4.81818	0	1	0	0	0	0	0	0
341287	1	64	1	0	0	0	0	0	1	1	1	0	4	0	1	0	0	0	0	0	0
496401	0	30	1	0	0	1	1	0	0	0	0	0	2.81818	0	2	0	0	0	0	0	0
497611	0	33	0	0	1	0	1	0	1	0	0	1	4	0	1	0	0	0	0	0	0
735626	0	31	1	1	1	1	0	0	0	0	0	0	4	0	1	0	0	0	0	0	0
425730	0	51	0	0	0	0	1	0	0	1	1	0	3	0	2	0	0	0	0	0	1
971129	0	35	0	1	1	0	0	0	0	0	1	0	4.63636	0	1	0	0	0	0	0	0
638518	1	25	0	0	0	1	0	0	0	1	0	0	5	0	1	0	0	0	0	0	0
256469	0	28	0	0	0	0	1	0	0	1	0	0	5	0	3	0	1	0	1	0	0
806460	0	21	0	0	0	0	0	0	0	0	0	1	4.45455	1	1	0	0	0	0	0	1
525114	1	58	0	0	0	0	0	0	1	1	1	0	3.45455	0	1	0	0	0	0	0	0
807648	0	23	0	1	1	1	0	0	0	0	1	0	5	1	2	0	0	0	0	0	0
222373	0	50	0	0	0	0	0	0	1	1	0	0	5	0	1	0	0	0	0	0	0
463777	1	54	0	0	0	1	0	0	1	1	1	1	3.63636	0	1	0	0	0	0	0	0
397687	0	26	1	0	1	0	0	0	1	0	0	1	3.09091	0	1	0	0	0	0	0	0
124984	0	41	0	0	0	1	1	0	0	1	1	0	3.90909	0	1	0	0	0	0	0	0
169081	0	21	1	0	0	1	0	0	0	0	1	0	5	0	1	0	0	0	0	0	0
855259	1	53	1	0	0	0	1	0	0	1	1	0	3.36364	0	2	0	0	0	0	0	0
636877	0	58	0	0	0	0	0	0	1	1	0	1	2.72727	0	1	0	0	0	0	0	0
230271	0	60	0	0	0	0	0	0	0	0	0	1	4.63636	0	3	0	0	0	0	0	0
386970	0	31	1	1	1	1	0	0	0	0	0	0	3.90909	0	1	0	0	0	0	0	0
959644	0	58	0	0	0	0	0	0	0	1	1	1	5	0	1	0	0	0	0	0	0
942390	0	59	0	0	0	1	0	0	0	1	1	1	4.45455	1	2	1	0	2	2	0	1
931668	0	36	0	1	1	1	0	0	0	1	1	0	3.09091	0	1	0	0	0	0	0	0
423809	0	32	0	0	0	0	1	0	0	0	0	0	2.90909	0	1	0	0	0	0	0	0
746006	0	33	1	0	0	0	1	0	0	0	0	0	4.90909	0	2	0	0	0	0	0	0
698874	0	65	0	0	0	0	0	0	0	1	1	1	4	0	2	0	0	1	0	0	0
581627	0	69	0	0	0	0	0	0	0	1	0	1	5	0	1	0	0	0	0	0	0
457463	1	52	0	0	0	1	0	0	1	1	1	0	4.81818	0	1	0	0	0	0	0	0
901081	0	28	0	1	1	0	0	1	0	1	0	1	4	0	1	0	0	0	0	0	0
797056	0	57	0	0	0	0	1	0	0	1	1	0	4.81818	0	1	0	0	0	0	0	0
781112	0	42	0	0	0	0	1	0	0	1	0	0	5	0	1	0	0	0	0	0	0
507974	0	56	0	0	1	0	1	0	0	1	0	0	4.45455	0	1	0	0	0	0	0	0
114829	0	49	0	0	0	1	0	0	1	1	1	0	3.63636	0	2	1	0	0	0	0	0
415131	1	51	0	0	0	0	1	0	1	1	0	0	3.54546	1	1	0	0	0	0	0	0
516956	1	43	0	0	0	1	1	0	1	1	1	0	4	0	1	0	0	0	0	0	0
107249	0	40	1	0	0	1	0	1	1	1	1	1	4.18182	1	1	0	0	0	0	0	0
618531	1	42	0	0	0	0	1	0	1	1	0	0	3	0	1	0	1	0	0	0	0
848152	1	27	0	1	1	1	0	0	1	1	1	0	4.81818	0	1	0	0	0	0	0	0
348316	1	31	0	0	0	0	0	0	1	1	0	0	4.63636	0	1	0	0	0	0	0	0
506142	0	56	1	0	0	0	0	0	0	1	0	1	3	0	1	0	0	0	0	0	0
284839	0	57	1	0	1	0	0	0	0	0	0	0	3.72727	0	2	1	0	0	0	0	0
617931	0	58	1	0	0	0	1	0	0	1	0	0	4.18182	0	1	0	0	0	0	0	0
742966	1	46	0	0	0	1	1	0	0	1	0	1	5	0	1	0	0	0	0	1	0
599047	0	40	0	0	0	0	0	0	1	1	0	0	2.63636	0	1	0	0	0	1	0	0
975626	0	32	0	0	0	1	0	0	0	1	1	0	5	0	1	0	0	0	0	0	0
871941	0	51	0	0	0	0	1	0	0	1	0	1	5	0	1	0	0	0	0	0	0
531266	1	36	0	0	0	1	0	0	0	1	0	1	3.63636	0	1	0	0	0	0	0	0
282372	1	27	0	1	1	0	0	1	1	1	0	1	2.54546	1	1	0	0	0	0	0	0
203419	1	25	0	0	0	0	1	0	0	1	0	0	5	0	1	0	0	0	0	0	0
598551	0	46	0	0	0	1	0	1	1	1	0	0	3.18182	0	1	0	0	0	1	0	0
336844	0	30	0	0	0	0	1	0	0	1	1	0	3.36364	0	2	0	0	0	0	0	0
662766	1	54	0	0	0	0	1	0	0	1	0	1	5	0	1	0	0	0	0	0	0
766504	0	40	0	0	1	0	0	0	1	0	0	1	4	0	2	0	0	0	0	0	0
421889	1	36	0	0	0	0	1	0	0	1	1	0	5	0	2	0	0	0	0	0	0
929036	0	64	0	0	0	0	1	0	0	0	0	0	4.09091	0	1	0	0	0	0	0	1
440597	0	68	0	0	0	0	0	0	0	1	0	0	3.54545	0	2	1	0	0	0	1	0
850043	0	37	0	0	0	0	0	0	1	1	1	0	3.72727	0	2	0	0	0	0	0	0
636155	0	21	0	0	0	0	1	1	1	1	0	0	2.90909	0	2	0	0	0	0	1	0
589097	0	46	1	0	0	0	1	1	0	1	1	0	2.81818	0	1	0	0	0	0	0	0
649698	0	65	0	0	0	1	0	0	0	1	1	0	5	0	4	0	2	2	1	2	0
127672	0	59	0	0	0	0	0	0	1	1	0	0	3.36364	0	3	0	0	0	0	0	0
420885	0	35	1	0	0	1	1	0	0	1	0	0	5	0	1	0	0	0	0	0	0
718670	1	66	0	0	0	0	0	0	1	1	0	0	2.72727	0	1	0	0	0	0	0	0
981092	1	44	1	0	1	0	1	0	0	1	0	0	3.90909	0	2	0	1	1	0	0	0
720852	0	45	0	0	1	0	1	0	0	1	0	0	3.72727	0	1	0	0	0	0	0	0
231138	0	69	1	0	0	1	0	0	0	1	1	0	4	0	2	0	0	0	0	0	0
488483	1	57	0	0	0	1	0	0	0	1	1	0	3.54546	0	1	0	0	0	0	0	0
964098	1	52	1	1	1	0	0	1	0	1	1	0	3.45455	0	1	0	0	0	0	0	0
195416	0	48	0	0	0	0	0	0	1	1	1	1	4.54545	0	1	0	0	0	0	0	0
541660	1	25	1	0	0	1	0	0	0	1	1	0	2.36364	0	1	0	0	0	0	0	0
300325	1	57	0	0	0	0	0	0	1	1	0	1	1.18182	0	1	1	0	0	1	0	0
607246	1	33	1	0	0	0	1	0	0	1	1	0	1.72727	1	1	1	0	0	0	0	0
614699	1	52	1	0	0	0	0	0	0	1	1	0	3.45454	0	1	1	0	0	0	0	0
381747	0	57	0	0	0	0	1	0	0	1	0	0	4.18182	0	1	0	0	0	0	0	1
415314	0	46	0	0	0	0	1	0	0	1	0	0	3.90909	0	2	0	0	0	0	0	0
574435	1	60	0	0	0	0	0	0	1	1	1	1	5	0	1	0	0	0	0	0	0
258352	0	51	0	0	0	0	0	0	0	0	0	1	4.90909	0	1	0	1	0	0	0	0
984165	1	62	0	1	1	0	0	0	1	1	1	1	4.81818	0	1	0	0	0	0	0	0
475695	1	34	0	0	0	0	1	0	1	0	0	0	2.81818	0	1	0	0	0	0	0	0
249476	0	36	1	0	0	1	1	1	1	0	0	1	1	1	1	0	0	0	0	0	0
528672	0	37	0	0	1	0	1	0	0	1	1	0	3.45455	1	2	0	0	0	0	0	0
747140	0	41	0	0	0	0	0	0	0	1	1	0	5	0	1	0	0	0	0	0	0
560636	0	59	0	0	0	0	0	0	0	1	0	0	2.90909	0	1	0	0	0	0	0	0
506712	1	30	0	0	1	0	0	1	0	1	1	1	4.63636	0	1	0	0	0	0	0	0
135974	0	27	0	1	1	0	0	1	1	1	0	0	4.72727	1	1	1	1	1	0	0	0
584914	1	61	0	0	0	0	0	0	0	1	0	0	3.81818	0	1	0	0	0	0	0	0
447026	0	37	0	0	1	0	1	0	0	0	0	1	3.90909	0	2	0	0	0	0	0	0
954910	1	30	0	0	1	0	1	0	0	1	1	0	3.81818	1	2	0	0	0	0	0	0
636435	1	46	0	0	0	0	1	1	0	1	0	0	5	0	1	0	0	0	0	0	0
631240	1	32	0	0	0	1	0	0	1	1	1	0	4.81818	0	1	1	1	0	0	0	0
825475	0	41	0	0	0	0	0	0	0	1	0	1	5	0	1	0	0	0	0	0	0
813733	0	37	0	0	1	0	0	0	0	1	0	0	3.27273	0	1	0	1	0	0	0	0
537666	0	60	0	0	0	0	1	0	1	1	0	0	3.18182	0	2	1	0	0	0	0	0
203930	0	60	0	0	0	0	1	0	0	1	0	1	4	0	1	0	0	0	0	0	0
649582	1	50	0	0	0	1	1	1	0	1	1	0	5	0	1	0	0	0	0	0	0
595060	0	64	1	0	0	1	0	0	0	1	0	1	4.09091	0	1	0	1	0	0	0	0
662246	1	70	0	0	0	1	0	0	1	1	1	1	3.45455	0	1	1	0	0	0	0	0
120982	1	28	0	0	0	1	1	0	0	1	1	1	4	0	2	0	0	0	0	0	0
718402	1	63	1	0	0	0	0	0	0	1	0	0	3.81818	0	1	0	0	0	0	0	0
306848	0	38	0	0	1	0	1	0	0	1	0	0	5	0	2	0	0	0	0	0	1
483925	1	47	0	0	0	1	1	0	0	1	1	0	4.45455	0	1	0	0	0	0	0	0
785476	0	54	0	0	0	0	1	0	1	1	0	0	3.63636	1	3	0	0	0	0	0	0
865016	0	60	0	0	0	0	1	0	0	1	1	1	4.09091	0	2	0	0	0	0	0	0
648861	1	35	0	0	1	0	1	0	1	1	0	1	3.81818	0	1	0	0	0	0	0	0
388642	1	58	0	0	0	0	0	0	0	1	0	0	3.81818	0	1	0	0	0	0	0	0
289058	1	18	1	0	1	1	1	0	0	0	0	1	4.90909	1	1	0	0	0	0	0	0
956394	1	23	1	0	0	0	1	0	0	1	0	0	3.72727	0	1	0	0	0	0	0	0
216428	1	37	0	0	0	0	1	0	0	1	0	1	3.72727	0	3	0	0	0	0	0	0
205372	1	27	0	0	0	0	0	1	0	1	0	0	4	0	1	0	0	0	0	0	0
126578	0	38	0	0	0	0	1	0	0	1	0	1	4.81818	0	1	0	0	0	0	0	0
151462	1	49	0	0	0	0	0	0	1	1	1	1	4.81818	0	1	0	0	0	0	0	0
512385	0	37	0	0	0	0	1	0	0	0	0	0	5	0	1	0	0	0	0	0	0
278373	0	46	0	0	0	0	1	0	0	1	1	0	3.36364	0	2	0	0	0	0	0	0
355238	1	67	0	0	0	0	0	0	0	1	0	1	4.90909	0	1	0	0	0	0	0	0
217712	1	42	0	0	0	1	1	0	0	1	1	0	4.27273	0	1	0	0	0	0	0	0
300151	1	40	1	1	1	0	1	0	0	0	0	0	4	0	1	0	0	0	0	0	0
182935	1	26	1	0	0	1	0	0	1	0	0	1	4.54545	0	2	2	0	0	0	0	0
447270	0	71	0	0	0	1	0	0	0	1	0	1	3.72727	0	1	0	0	0	0	0	0
321226	0	29	0	0	0	1	0	0	0	1	1	0	5	0	1	0	0	0	0	0	0
352036	1	25	0	0	1	0	1	1	0	1	1	0	3.36364	0	2	0	0	0	0	0	0
848608	0	68	0	0	0	0	0	0	0	1	0	0	2.54546	0	1	0	0	0	0	0	0
119597	1	29	0	0	0	0	1	0	1	1	0	1	4.45455	0	2	0	0	0	0	0	0
150821	1	43	0	0	0	1	0	0	1	1	1	0	4	0	1	0	0	0	0	0	0
710181	1	55	0	0	0	0	1	0	0	1	1	1	4.54545	0	1	0	0	0	0	0	0
355628	1	59	1	0	0	0	0	0	1	1	0	1	4	0	1	0	0	0	0	0	0
636277	0	47	0	1	1	0	0	0	1	0	0	0	2.72727	0	2	0	0	0	0	0	0
669661	1	33	0	0	0	0	0	1	0	1	1	0	5	0	2	0	0	0	0	0	0
739286	0	53	1	0	0	0	0	0	0	1	1	1	3.54546	0	1	0	0	0	0	0	0
147993	0	57	0	0	0	0	1	0	1	1	0	1	3.54545	0	1	0	0	1	0	0	0
864856	0	24	0	1	1	1	0	0	0	0	0	0	5	1	1	1	0	0	0	0	0
775411	1	66	0	0	0	0	0	0	0	1	1	1	3.27273	0	1	0	0	0	0	0	0
512972	1	43	0	0	0	0	1	0	0	1	0	0	4.36364	0	2	0	0	0	0	0	0
101422	1	50	0	0	1	1	0	0	1	1	0	1	2.18182	0	1	0	0	0	0	0	0
171875	1	35	1	0	0	1	1	1	0	1	1	1	3.27273	0	1	0	0	0	0	0	0
753206	0	42	0	0	0	0	0	0	1	1	0	1	4	0	1	0	0	0	0	0	0
687539	0	63	0	0	1	0	0	0	0	0	0	0	3.54545	0	1	1	0	0	0	0	0
273362	0	29	0	0	1	0	1	1	0	1	1	1	3.45455	0	1	0	0	1	0	0	0
507686	0	47	0	0	0	1	0	0	1	1	1	0	4.27273	0	1	1	0	0	0	0	0
126203	1	38	0	0	0	0	1	1	1	1	1	0	3.27273	1	3	0	0	0	0	0	0
818868	1	57	0	0	0	1	1	0	0	1	1	0	3.27273	0	1	0	0	0	0	0	0
242169	1	50	0	0	0	0	0	0	1	1	0	0	5	0	1	0	0	0	0	0	0
779560	1	57	0	0	0	0	1	0	0	1	0	0	2.27273	0	1	0	0	0	0	0	0
801349	0	54	0	0	0	0	0	0	1	1	0	1	3.45455	0	1	0	0	0	0	0	0
825579	0	33	0	0	0	0	1	1	0	1	0	1	4.72727	0	1	0	0	0	0	0	0
565915	0	51	0	0	0	0	0	0	1	1	1	1	5	0	2	0	1	0	0	1	1
826824	0	51	0	0	0	1	0	0	0	1	1	1	5	0	1	0	0	0	0	0	0
682320	0	32	0	0	0	0	1	0	0	0	0	0	2.81818	0	1	0	0	0	0	0	0
709434	0	59	0	0	0	0	0	0	0	1	0	1	4.45455	0	1	0	0	0	0	0	0
992872	1	36	0	0	1	0	0	0	1	0	0	1	4.63636	0	1	0	0	0	0	0	0
214848	0	67	0	0	0	1	0	0	0	1	0	0	5	0	1	0	0	0	0	0	0
540474	1	49	0	0	0	1	1	0	0	1	0	0	3.54546	0	1	0	0	0	0	0	0
885354	1	20	0	0	0	0	1	0	1	1	0	0	2.81818	0	1	0	0	0	0	0	0
955992	1	48	0	0	0	1	0	0	0	1	0	0	4.45455	0	1	0	0	0	0	0	0
160298	0	58	0	0	1	0	0	0	1	1	0	0	5	0	3	0	1	0	0	0	0
496029	1	62	0	0	0	0	1	0	0	1	0	0	5	0	1	0	0	0	0	0	0
777783	1	54	0	0	0	0	0	0	1	1	0	1	4.90909	0	1	0	0	0	0	0	0
688243	1	59	0	0	0	0	1	0	0	1	1	1	5	0	1	0	0	0	0	0	0
415324	1	55	0	0	0	0	0	0	1	1	0	0	4	0	1	0	0	0	0	0	0
352412	1	35	0	1	1	0	1	0	0	0	0	0	3.90909	1	1	0	0	0	0	0	0
377533	1	51	0	0	0	0	1	0	1	1	1	1	3.72727	0	2	0	0	0	0	0	0
887860	1	61	0	0	0	0	0	0	0	1	0	1	3.36364	0	1	0	0	0	0	0	0
962592	1	38	0	0	1	1	1	0	0	1	0	0	4.63636	1	1	0	0	0	0	0	0
430277	0	57	0	0	0	0	0	0	0	0	0	1	4.18182	0	1	0	0	1	0	0	0
688852	0	55	0	0	0	0	0	0	0	1	1	0	5	0	1	1	0	0	0	0	0
591306	1	25	1	0	0	1	0	0	1	0	0	0	3.81818	0	2	0	0	0	0	0	0
350350	0	50	0	0	0	0	0	1	1	1	1	0	4.81818	0	1	1	0	1	0	0	0
571153	1	65	0	0	0	0	1	0	0	0	1	0	4.63636	0	1	0	0	0	0	0	0
204980	0	60	0	0	0	1	0	0	0	0	0	0	4.63636	0	1	0	0	0	0	0	0
708759	0	58	0	0	0	1	0	0	1	1	0	1	4	0	1	0	0	0	0	0	0
201213	1	26	1	0	1	0	1	0	0	0	0	1	4.90909	0	1	0	0	0	0	0	0
387082	1	55	0	0	0	0	1	0	0	1	0	0	4.54545	0	1	0	0	0	0	0	0
576510	1	53	1	0	0	0	1	0	1	1	0	1	4.27273	1	1	0	0	0	0	0	0
186397	1	41	0	0	0	0	1	0	0	1	0	0	3.45454	0	1	0	0	0	0	0	0
735341	0	45	0	1	1	0	0	0	0	0	0	0	4.18182	0	3	0	0	0	0	0	0
682219	0	34	0	0	0	0	0	1	1	1	1	0	4.72727	0	2	0	0	0	0	1	0
761450	0	57	0	0	0	0	0	0	0	1	0	1	4.18182	0	1	0	0	0	0	1	0
324702	0	53	0	0	0	0	1	0	1	0	0	1	3.90909	0	2	0	0	0	0	0	0
502006	0	58	0	0	0	0	1	0	0	1	0	1	3.09091	0	1	0	0	0	0	0	0
238282	0	38	0	0	0	1	0	0	0	1	1	0	5	0	3	0	0	0	0	0	0
589454	0	50	0	0	1	1	1	0	0	1	0	0	5	0	1	0	0	0	0	0	0
840577	1	61	1	0	0	0	1	0	0	1	0	0	4	0	1	0	0	0	0	0	0
233873	1	53	0	0	0	0	1	0	1	0	0	0	3.27273	0	1	0	0	0	0	0	0
531920	1	61	0	0	0	0	1	0	1	1	1	1	3.54545	0	1	0	0	0	0	0	0
377967	1	69	0	0	0	0	0	0	1	1	0	0	3.45455	0	1	0	0	0	0	0	0
143991	0	64	0	0	0	0	0	0	0	1	0	1	2.63636	0	2	0	0	0	0	0	0
390569	0	47	0	0	0	0	1	0	0	0	0	0	4.09091	0	2	0	0	0	0	0	0
143255	0	35	0	1	1	0	1	1	0	0	0	0	3.90909	0	1	0	0	0	0	0	0
251748	1	59	0	0	0	0	0	0	0	1	1	1	3.45454	0	1	0	0	0	0	0	0
726704	1	35	0	0	0	1	0	0	0	1	0	0	4.09091	0	1	0	0	0	0	0	0
932601	0	40	0	0	1	0	0	0	1	1	0	0	3.90909	0	1	0	0	0	0	0	0
806979	0	18	0	0	0	1	0	0	0	1	1	1	5	0	1	1	0	0	0	0	0
978726	1	25	0	0	0	0	1	0	0	1	0	1	4	1	1	2	1	0	0	0	0
235320	0	57	0	0	0	0	0	0	1	1	1	0	3.90909	0	1	0	0	0	0	0	0
605831	1	52	1	0	0	0	1	0	0	1	0	0	5	0	1	0	0	0	0	0	0
343998	1	28	0	0	0	1	0	0	0	1	0	0	4.90909	0	1	0	0	0	0	0	0
222078	0	58	1	0	0	0	0	0	1	1	0	0	4.81818	0	1	0	0	0	0	0	0
471649	0	62	0	0	0	0	1	0	0	1	0	1	4	0	1	0	0	0	0	0	0
833973	0	59	1	0	0	0	0	0	0	1	0	0	4.63636	0	5	0	0	0	0	0	0
735899	0	34	0	0	0	1	0	0	1	0	0	0	4.63636	0	2	0	0	0	0	0	0
242659	1	47	0	0	0	0	1	0	0	1	1	0	4.72727	0	1	0	0	0	0	0	0
442496	1	40	0	0	0	0	1	0	1	1	1	0	3.90909	1	1	0	0	0	0	0	0
301851	0	55	0	0	1	0	1	0	0	1	0	1	3.72727	0	1	0	1	0	0	0	0
938428	0	33	1	0	0	0	1	0	0	1	0	0	4.18182	0	1	0	0	0	0	0	0
513581	1	63	0	0	1	0	0	0	1	1	1	0	4.81818	0	1	0	0	0	0	0	0
922074	1	37	1	1	1	0	1	0	0	0	0	0	3.45454	1	3	0	1	0	0	2	0
932245	0	23	0	0	1	0	0	0	0	1	0	0	5	1	1	0	0	0	0	0	0
335374	1	55	0	0	0	1	1	0	0	1	1	1	2.72727	0	1	0	0	0	0	0	0
436153	0	56	0	0	0	1	0	0	1	1	0	0	4	0	1	1	0	0	0	0	0
716590	1	58	0	0	0	0	0	0	0	1	1	0	5	0	1	0	0	0	0	0	0
640011	0	57	0	0	0	0	0	0	1	1	1	0	3.90909	0	2	0	0	0	0	0	0
359763	0	31	0	0	1	1	0	1	0	1	1	1	4.27273	0	1	0	0	0	0	0	0
709196	0	60	0	0	0	0	1	0	0	1	0	0	5	0	1	0	0	0	0	0	0
404677	1	63	0	0	0	0	1	0	0	1	1	0	4.18182	0	1	0	0	0	0	0	0
931746	1	56	0	0	0	0	1	0	0	1	0	1	4.90909	0	1	0	0	0	0	0	0
311973	1	61	0	0	0	1	0	0	0	1	0	0	3.90909	0	1	0	0	0	0	0	0
190091	0	37	1	0	1	0	1	0	0	1	0	0	3.90909	1	4	1	0	0	0	1	0
632970	1	30	0	0	0	0	1	0	0	0	0	1	4.45455	0	2	0	0	0	0	0	1
369120	1	43	0	0	0	1	0	0	1	1	1	0	3.36364	0	1	0	0	0	0	0	0
546725	1	47	0	0	1	1	1	0	0	1	1	1	4.09091	0	1	0	0	0	0	0	0
804896	1	39	1	0	0	0	1	0	0	1	0	0	5	1	1	0	0	0	0	0	0
739017	0	31	1	0	1	0	1	0	0	1	1	0	5	0	1	0	0	0	0	0	0
325588	1	44	1	0	0	0	1	1	0	1	1	0	4.90909	0	1	0	0	0	0	0	0
611498	1	55	1	0	0	0	1	0	0	1	1	0	4	0	1	0	0	0	0	0	0
719480	1	70	0	0	0	1	0	0	0	1	0	0	4	0	2	0	0	0	0	0	0
812918	1	47	1	0	1	0	0	0	0	1	0	0	5	1	1	0	0	0	0	0	0
102632	0	72	0	0	1	0	0	0	0	0	0	1	4	0	1	0	0	0	0	0	0
794332	0	58	0	0	0	1	1	0	1	1	0	1	4.45455	0	2	1	0	1	0	2	0
837844	0	52	0	1	1	1	0	0	0	1	1	1	5	0	1	0	0	0	0	0	0
372286	0	58	0	0	0	1	0	0	1	1	0	0	2.18182	0	2	0	0	0	0	0	0
290411	0	38	1	0	0	0	1	0	0	0	0	0	4.90909	0	1	0	0	0	0	1	0
601873	0	28	0	0	1	0	1	0	0	0	0	1	3	0	1	0	0	0	0	0	0
479314	0	26	1	0	1	1	0	0	0	1	0	1	5	0	1	1	0	0	0	0	0
231153	1	49	0	0	0	0	0	0	1	1	0	1	4	1	1	0	0	0	0	0	0
707222	0	45	1	0	0	1	1	0	1	1	1	0	3.27273	0	1	0	0	0	0	0	0
800676	1	56	0	0	0	0	0	0	1	1	1	0	3.81818	0	1	0	0	0	0	0	0
581644	1	25	1	0	1	0	1	0	0	0	0	0	2.81818	0	1	0	0	0	0	0	0
932938	0	41	1	0	0	0	1	0	0	1	0	0	5	0	1	0	0	0	0	0	0
227225	1	54	0	0	1	0	0	0	0	1	0	1	3.90909	0	1	0	0	0	0	0	0
254556	0	39	0	0	0	0	1	1	1	0	0	0	3	0	2	0	0	0	0	0	0
400441	0	45	0	0	0	0	0	0	0	1	1	1	3.54545	0	1	0	0	0	0	0	0
249822	0	55	1	0	0	1	0	0	1	1	1	0	4.54545	0	2	0	0	0	0	0	0
913419	0	29	0	0	0	0	1	0	1	1	0	1	4	0	1	0	0	0	0	0	0
146020	0	27	0	0	0	0	1	0	0	0	0	0	4.27273	0	1	0	0	1	0	0	0
866382	0	51	1	1	1	0	0	1	1	0	0	0	5	1	1	0	0	0	0	0	0
673275	1	26	0	1	1	0	1	1	1	1	1	0	4.81818	0	1	0	0	0	0	0	0
299307	1	41	0	1	1	0	0	0	0	1	1	0	4.45455	0	1	0	0	0	0	0	0
242783	1	46	0	0	0	0	0	0	0	1	1	1	3.81818	0	2	0	0	0	0	0	0
491037	0	60	0	0	0	1	0	0	1	1	1	1	4	0	1	1	0	0	0	0	0
762292	1	20	0	0	0	0	0	0	1	0	0	1	3.36364	1	1	0	0	0	0	0	0
563706	1	34	1	0	0	0	1	0	1	1	0	0	4.09091	0	1	0	0	0	0	0	0
412103	0	40	0	0	0	0	0	1	0	1	1	0	4.09091	1	2	0	0	0	0	0	0
411798	0	59	1	0	0	0	0	0	0	1	0	1	3	0	1	0	0	0	0	0	0
379507	0	45	0	0	0	0	1	0	0	0	0	0	3.81818	1	2	0	0	0	0	0	0
193920	1	68	0	0	0	0	0	0	1	1	0	0	4	0	1	0	0	0	0	0	0
219484	0	55	1	0	0	0	1	0	0	0	0	1	3.63636	0	1	0	0	0	0	0	0
230105	0	52	0	0	0	0	0	0	1	1	0	0	5	0	2	0	0	0	0	0	0
105188	1	36	1	1	1	1	1	0	0	1	1	0	4.18182	1	1	0	0	0	0	0	0
906479	0	60	0	0	0	0	0	0	0	1	1	0	5	0	3	1	1	0	0	0	0
575211	1	24	1	0	0	1	1	0	0	0	0	1	5	0	1	0	0	0	0	0	0
645575	1	33	0	0	1	0	1	0	0	1	0	1	5	0	1	0	0	0	0	0	0
452458	0	62	0	0	0	0	0	0	1	1	0	0	3.45454	0	1	0	0	0	0	0	0
484584	1	38	0	0	0	0	1	0	0	1	0	1	4.18182	0	1	0	0	0	0	0	0
764120	1	35	0	0	0	0	1	0	0	1	1	0	4.81818	0	1	0	1	0	0	0	0
455643	1	33	1	0	0	0	1	0	0	1	0	0	3.45454	0	3	0	0	0	0	0	0
773874	1	46	0	0	0	1	1	0	1	1	1	0	4.90909	0	1	0	0	0	0	0	0
549758	1	38	0	0	0	0	0	0	1	1	1	0	5	0	1	0	0	0	0	0	0
718806	0	40	0	0	0	0	1	0	0	0	1	0	4.36364	0	1	2	0	0	0	0	0
198508	0	53	0	0	0	0	1	0	0	1	1	1	3.18182	0	1	0	0	0	0	0	0
927321	0	71	0	0	0	0	0	0	0	1	1	1	5	0	2	1	1	1	1	1	1
807352	1	62	0	0	0	1	1	0	0	0	0	0	5	0	1	0	0	0	0	0	0
201077	1	42	0	0	0	0	0	0	0	1	1	0	4.27273	0	2	0	0	0	0	0	0
948121	0	53	0	0	0	0	0	0	0	1	1	1	3.27273	0	1	0	0	0	0	0	0
846032	0	25	0	1	1	1	0	1	1	1	0	1	2.36364	0	2	1	0	3	0	0	0
158421	1	57	0	0	0	0	1	0	0	1	1	1	3.90909	0	1	0	0	0	0	0	0
548731	1	56	0	0	1	0	0	0	1	0	0	0	2.63636	0	1	0	0	0	0	0	0
890560	0	45	0	0	0	0	0	1	1	1	1	1	4.90909	0	1	0	0	0	0	0	0
522630	1	53	0	0	1	0	1	0	0	0	0	0	5	1	1	0	0	0	0	0	0
121646	0	44	0	0	0	0	1	0	1	1	0	0	4	0	1	0	0	0	0	0	0
763072	0	34	0	0	0	0	0	0	0	1	1	0	5	0	1	0	0	0	0	0	0
452777	0	31	1	0	1	0	1	0	0	0	0	0	3.90909	0	1	0	0	0	0	0	1
375497	1	36	1	0	1	0	1	0	1	0	0	1	3.18182	0	1	0	0	0	0	0	0
815235	1	44	0	0	0	0	1	0	0	1	0	0	4.09091	0	1	0	0	0	0	0	0
601653	0	61	0	0	1	0	0	0	0	1	0	0	4	0	1	1	0	0	0	1	0
917190	1	59	0	1	1	0	1	0	0	1	1	0	3.90909	0	2	0	0	0	0	0	0
531020	0	25	0	0	1	0	1	0	1	0	1	0	4	0	1	0	0	0	0	0	0
312293	0	56	0	0	0	1	0	0	0	1	1	0	4	0	2	0	0	0	0	0	0
553710	1	18	1	0	1	1	0	0	0	1	1	0	4.45455	0	1	0	0	0	0	0	0
224902	0	56	0	0	0	0	1	0	0	1	0	0	3.36364	0	1	0	0	0	0	0	0
209855	0	58	0	0	0	0	0	0	0	1	1	0	4.90909	0	1	0	0	0	0	0	0
903354	0	62	0	0	1	0	0	0	1	0	0	0	3.2	1	1	0	0	0	0	0	0
766505	1	42	0	0	0	0	0	0	0	1	0	0	4.27273	0	2	0	0	0	0	0	0
375155	0	55	0	0	0	1	0	0	0	1	1	1	4.81818	0	1	1	0	0	0	0	0
320856	1	23	1	0	0	1	1	0	1	1	1	0	5	0	1	0	0	0	0	0	0
934798	1	64	0	0	0	0	0	0	0	1	0	0	3.36364	0	2	0	1	0	0	0	0
120213	0	51	0	1	1	0	0	0	0	1	0	0	5	0	1	0	0	0	0	0	0
763569	0	27	0	0	1	0	1	0	0	1	0	0	4	0	2	0	0	0	0	0	0
758213	1	72	1	0	0	0	0	0	0	1	0	0	3.72727	1	1	0	0	0	0	0	0
161896	1	65	0	0	1	0	0	0	0	1	1	0	5	0	1	0	0	0	0	0	0
675350	0	37	0	1	1	0	0	0	0	1	0	0	5	0	2	0	0	0	0	0	0
289844	0	38	0	0	0	0	1	0	0	0	0	0	2.81818	0	1	0	0	0	0	0	0
707006	0	36	1	0	0	0	1	0	0	1	1	1	4	0	1	1	0	0	0	0	0
733234	0	31	0	1	1	0	0	0	1	1	1	1	4.90909	0	1	0	0	0	0	0	0
597760	1	60	0	0	0	0	0	0	0	1	1	0	5	0	1	0	0	0	0	0	0
384909	1	34	0	0	0	0	1	0	0	0	0	0	2.36364	0	1	0	0	0	0	0	0
436004	1	36	0	1	1	0	1	0	0	1	1	1	5	0	2	0	0	1	0	0	0
364604	0	36	0	0	1	1	0	0	0	1	0	0	5	0	1	0	0	0	0	0	1
563518	0	60	0	0	0	0	0	0	1	1	1	1	4.45455	0	1	0	0	0	0	0	0
384860	0	61	0	0	0	0	1	0	1	1	0	1	3.81818	0	1	0	0	0	0	0	0
376837	1	22	1	0	1	0	1	0	1	0	0	0	4	0	1	0	0	0	0	0	0
792835	0	56	0	0	0	0	1	0	0	0	0	0	3	0	1	0	0	0	0	0	0
324876	1	27	0	0	0	1	0	0	0	1	1	0	4.72727	0	1	0	0	0	0	0	0
466293	1	70	0	0	0	0	0	0	0	1	0	1	4.18182	0	1	0	0	0	0	0	0
895328	1	52	0	0	0	1	1	0	0	1	0	0	5	0	1	0	0	0	0	0	0
619319	1	61	0	0	0	0	1	0	0	1	1	0	3.63636	0	1	0	0	0	0	0	0
885261	1	29	0	0	1	0	1	0	0	1	0	1	4.45455	0	1	0	0	0	0	0	0
294312	1	53	0	0	0	0	1	0	0	1	1	0	2.63636	0	1	1	0	0	0	0	0
299139	0	61	1	0	0	0	1	0	1	1	1	0	3.45454	0	1	1	0	0	0	0	1
719405	0	54	0	0	0	1	1	0	1	1	0	1	4.18182	0	1	0	0	0	0	0	0
429667	0	40	0	0	0	0	1	0	0	1	1	1	2.81818	0	1	1	0	0	0	0	0
232542	1	32	0	0	1	0	1	0	1	1	0	0	5	0	1	0	0	0	0	0	0
447193	1	54	0	0	0	1	0	0	0	1	0	0	4.27273	0	1	0	0	0	0	0	0
658358	1	41	0	0	0	0	1	0	0	1	0	0	4	0	2	0	0	0	0	0	0
680269	0	60	0	0	0	1	0	0	1	1	0	1	4.45455	0	1	0	1	0	0	0	0
701041	1	59	0	0	0	0	1	0	1	0	1	0	2.63636	0	1	0	0	0	0	0	0
812865	0	31	0	0	0	0	1	1	0	1	1	0	3.72727	0	1	0	0	0	0	0	0
449559	0	23	0	0	0	0	1	0	0	0	0	0	3.72727	0	1	0	0	0	0	0	0
378307	0	51	1	0	1	0	0	0	1	0	0	0	3.90909	0	1	0	0	0	0	0	0
818975	1	45	0	0	0	0	1	0	0	1	1	0	3.63636	0	1	0	0	0	0	0	0
222771	0	46	0	0	0	0	0	0	1	0	0	0	5	0	1	0	0	0	0	0	0
505532	1	28	0	0	1	1	1	0	0	0	0	1	3.63636	0	1	0	0	0	0	0	0
375238	1	72	1	0	1	0	0	0	0	1	0	0	4.90909	0	2	0	0	0	0	0	0
456554	0	60	0	0	0	0	0	0	1	0	0	1	5	0	1	0	0	0	0	0	0
885984	1	28	0	0	0	0	0	0	0	1	1	0	4.54545	1	1	0	0	0	0	0	0
616502	1	49	0	1	1	1	1	0	0	0	0	1	5	1	2	0	0	0	0	0	0
668753	1	30	0	1	1	0	0	1	0	0	0	0	5	0	1	0	0	0	0	0	0
740072	1	33	0	0	0	0	0	0	0	1	1	0	3.27273	0	2	0	0	0	0	0	0
166722	1	72	0	0	0	0	0	0	0	1	1	0	3.45455	0	1	0	0	0	0	0	0
710234	1	59	0	0	0	0	1	0	0	1	1	0	3.81818	0	1	0	0	0	0	0	0
850412	1	33	0	0	0	0	1	0	1	1	0	0	3.54545	0	2	0	0	0	0	0	1
159940	1	48	0	0	1	0	1	0	0	0	0	0	4.81818	0	2	0	0	0	0	0	0
691622	0	55	0	0	0	1	0	0	0	1	0	0	5	0	1	0	0	0	0	0	0
336440	1	66	0	0	0	1	0	0	0	1	0	0	4.90909	0	1	0	0	0	0	0	0
972226	0	35	0	0	0	1	0	0	0	1	1	1	4.54545	0	1	1	0	0	0	1	0
856000	0	41	0	0	0	0	0	0	0	1	1	0	4	0	1	0	0	0	0	0	0
996113	1	61	1	0	0	0	1	0	1	0	0	0	3.36364	0	1	1	0	0	0	0	0
384041	1	23	0	0	1	0	0	1	0	1	1	0	5	0	2	0	0	0	0	0	0
829805	0	68	0	0	0	0	0	0	0	0	1	0	3.09091	0	2	0	0	0	0	0	0
106465	1	37	0	0	0	0	1	0	0	0	0	1	3.27273	0	2	0	0	0	0	0	0
344634	1	53	0	0	0	0	1	0	0	1	0	1	4.90909	0	1	0	0	0	0	0	0
789445	0	60	0	0	0	0	0	0	1	1	1	0	4.18182	0	2	1	0	0	0	0	0
536851	0	46	0	0	0	0	0	0	0	1	1	0	5	0	1	0	0	0	0	0	0
257046	1	30	1	0	0	1	0	0	0	0	0	1	4.81818	0	1	0	0	0	0	0	0
594261	1	60	0	0	1	0	0	0	0	1	0	1	5	0	1	0	0	0	0	0	0
360430	0	32	1	1	1	0	1	0	0	1	1	0	5	1	1	0	0	0	0	0	0
390678	0	46	0	0	0	0	1	0	0	0	0	1	4.45455	0	1	0	0	0	0	0	0
609027	0	27	0	0	0	0	1	0	0	1	0	1	3.63636	0	1	0	0	0	0	0	0
353399	0	61	0	0	0	0	0	0	0	1	0	1	4	0	1	0	0	0	0	0	0
142371	0	44	0	0	0	0	1	0	0	1	0	0	4.90909	0	1	0	0	0	0	0	0
906532	1	38	0	0	0	0	1	0	0	0	0	0	3.63636	0	1	0	0	0	0	0	0
867293	1	40	0	0	0	1	0	0	1	1	1	1	3.45454	1	1	0	0	0	0	0	0
364669	1	33	0	0	0	0	1	0	0	1	0	0	3.09091	0	1	0	0	0	0	0	0
740565	1	35	0	0	0	1	1	0	1	1	1	1	4.09091	0	1	0	0	0	0	0	0
956720	1	35	0	0	1	0	1	0	0	1	0	1	4.63636	0	1	0	0	0	0	0	0
741818	1	46	0	0	0	0	1	1	0	1	0	0	5	0	3	0	0	1	0	0	0
657833	0	41	0	0	0	0	0	0	0	1	0	0	4	0	1	0	2	0	0	1	1
709859	0	52	0	0	0	0	1	0	0	1	0	0	5	0	2	0	0	0	0	0	0
183101	1	58	0	0	0	1	0	0	1	1	0	0	3	0	3	0	0	0	0	0	0
511401	1	56	0	1	1	0	1	0	0	1	1	0	4.54545	0	2	0	0	0	0	0	0
338229	1	35	1	0	0	0	0	0	1	0	1	1	4.90909	0	6	1	0	0	0	0	0
232641	1	19	0	0	0	1	1	0	0	0	0	0	5	0	1	0	0	0	0	0	0
779044	1	60	0	0	0	0	0	0	0	1	0	0	4.18182	0	3	0	0	0	0	0	0
344229	1	57	1	0	0	0	1	0	1	1	1	1	3.90909	0	1	0	0	0	0	0	0
517006	1	38	1	0	0	0	1	0	0	1	0	1	3.36364	1	1	0	0	0	0	0	0
305617	0	60	1	0	0	1	0	0	0	1	0	1	4.63636	0	1	0	1	0	0	0	0
941784	1	56	0	0	1	0	1	0	0	1	0	0	3.45454	0	6	0	0	0	0	0	0
609251	0	30	0	1	1	1	1	0	1	0	0	0	4.45455	0	1	0	0	0	0	0	0
915919	0	28	0	0	0	1	1	0	0	1	0	0	3.81818	0	2	0	0	0	0	0	0
375275	1	32	0	0	0	0	0	0	0	1	1	0	5	0	1	0	0	0	0	0	0
263040	0	30	0	0	1	1	0	1	0	0	1	0	5	0	2	0	0	0	0	0	0
699129	0	43	0	0	0	0	1	0	1	1	0	1	3.54546	0	1	1	0	0	0	0	0
309610	1	42	1	0	0	0	0	1	1	1	1	0	2.18182	0	1	0	0	0	0	0	0
354548	1	48	1	0	1	1	1	0	0	0	0	0	5	0	2	0	0	0	0	0	0
396857	1	54	0	0	0	1	1	0	0	1	1	0	5	0	1	0	0	0	0	0	0
134527	1	34	0	0	1	0	0	0	1	1	1	0	5	0	1	0	0	0	0	0	0
510490	1	49	0	0	0	0	1	0	0	1	1	0	4.90909	0	1	0	0	0	0	0	0
687306	0	52	0	0	0	0	0	0	0	1	0	0	3.81818	0	1	0	0	0	0	0	0
678337	1	58	0	0	1	0	0	0	1	1	1	0	5	0	1	0	0	0	0	0	0
187817	1	59	0	0	0	0	0	0	0	1	0	0	4.27273	0	1	0	0	0	0	0	0
811243	0	37	0	0	0	0	1	0	0	1	0	1	4	0	1	0	0	0	0	0	0
412831	1	56	0	0	1	0	1	0	0	0	0	0	5	0	2	0	0	0	0	0	0
879127	0	25	0	0	1	1	0	0	1	0	0	0	4.72727	0	2	0	0	0	0	0	0
715455	1	39	0	0	0	0	0	1	0	1	1	1	3.90909	0	2	0	0	0	0	0	0
170527	0	57	0	0	0	1	0	0	1	1	0	0	4.54545	0	2	0	1	0	0	0	0
876071	0	67	0	0	1	0	0	0	0	1	0	0	4.63636	1	1	0	0	0	0	0	0
361532	0	75	0	0	0	1	0	0	0	0	0	0	3.09091	0	1	0	0	0	0	0	0
976185	1	49	1	0	1	1	0	0	0	1	1	0	3	0	1	0	0	0	0	0	0
335912	1	42	0	0	0	0	1	0	0	1	1	0	3.63636	0	1	0	0	0	0	0	0
433925	0	41	0	0	0	0	1	0	0	0	0	0	4.63636	0	1	1	2	0	1	0	0
546270	0	38	0	1	1	0	1	0	0	0	0	0	3.63636	0	1	0	0	0	0	0	0
640715	0	53	0	0	0	0	0	0	0	0	0	0	3.36364	0	1	0	1	0	0	0	0
458977	1	41	0	0	0	0	0	0	0	1	0	0	3.90909	0	2	0	0	0	0	0	0
356198	1	33	0	0	0	0	1	0	0	1	1	1	3	0	1	0	0	0	0	0	0
122312	1	44	0	0	0	0	1	0	0	1	1	0	3.27273	0	1	0	0	0	0	0	0
663838	0	56	0	0	1	0	1	0	0	1	0	1	3.36364	0	3	0	0	0	0	0	0
458710	1	35	0	0	0	0	0	0	1	1	1	0	3.54545	0	1	0	0	0	0	0	0
987071	1	57	1	0	0	0	1	0	0	0	0	0	5	0	1	0	0	0	0	0	0
673784	1	53	0	0	1	0	1	0	0	1	0	0	4.09091	1	1	0	0	0	0	0	0
569670	1	64	0	1	1	1	0	0	0	1	1	0	5	0	1	0	0	0	0	0	0
836672	1	28	0	0	0	0	1	1	0	1	0	0	3.36364	0	2	0	0	0	0	0	0
970656	0	32	0	1	1	0	1	0	0	1	0	0	5	0	1	1	0	0	0	0	0
808964	0	56	0	0	0	0	1	0	0	1	0	1	4.18182	0	2	0	0	0	0	0	0
303297	0	53	0	0	0	0	1	0	0	1	1	0	4	0	1	0	0	0	0	0	0
640898	0	66	0	0	0	1	1	0	0	0	0	1	3.81818	0	3	0	0	0	0	0	0
605721	1	34	0	0	1	0	0	1	0	1	1	1	4.27273	0	2	1	1	1	0	0	0
453932	0	31	0	0	0	0	0	0	1	1	1	1	2.81818	1	1	0	0	0	0	0	0
924648	1	49	0	0	1	0	0	1	0	0	0	0	5	0	1	0	0	0	0	0	0
182354	0	49	0	0	0	0	1	0	0	0	1	0	3.18182	1	1	0	0	0	0	0	0
510986	1	26	1	0	0	0	0	0	0	1	0	0	3.27273	0	1	0	0	0	0	0	1
985195	0	69	0	0	0	0	0	0	1	1	0	1	4.90909	0	2	0	0	0	0	0	0
185630	0	43	0	0	0	0	0	0	0	1	1	0	4	0	1	0	0	0	0	0	0
612935	0	54	0	0	0	0	1	0	0	1	0	0	5	0	2	0	0	0	0	0	0
587978	0	58	0	0	1	0	1	0	0	1	0	0	3.36364	0	1	0	0	0	0	0	0
892382	0	63	0	0	0	0	0	0	1	1	1	1	5	0	1	0	0	0	0	0	0
826117	0	68	1	0	1	0	0	1	1	1	0	0	3.54546	0	1	0	1	0	0	0	0
865498	0	40	0	0	1	1	0	0	0	0	1	0	3.81818	0	1	0	0	0	0	0	0
240962	0	69	0	0	0	0	0	0	0	1	0	0	3.72727	0	1	0	0	0	0	0	0
754173	1	60	0	0	1	0	0	0	0	0	1	0	4.18182	0	1	0	0	0	0	0	0
761173	1	53	0	0	0	0	0	0	1	1	0	1	4.81818	0	1	0	0	0	0	0	0
219031	0	36	0	0	0	0	1	0	0	1	0	0	4.18182	0	1	0	0	0	0	0	0
491477	1	50	0	0	0	1	0	0	0	1	1	1	3.81818	0	1	0	0	0	0	0	0
184408	0	57	0	0	0	0	0	0	0	1	0	0	4.81818	0	1	0	0	0	0	0	0
231190	0	63	0	0	0	1	0	0	1	1	0	1	3.63636	0	1	0	0	0	0	0	0
563021	0	66	0	1	1	1	1	0	0	1	1	1	3.27273	0	4	1	0	0	0	0	0
857840	0	49	0	0	0	0	1	0	0	1	1	0	4.81818	0	1	0	1	1	0	0	0
967767	0	57	1	0	1	0	0	1	1	1	1	1	4	0	1	0	0	0	0	0	0
278442	1	58	1	0	0	1	1	0	0	1	0	0	5	0	1	0	0	0	0	0	0
137307	0	33	0	0	1	1	0	1	0	1	0	0	4.45455	0	1	0	0	0	1	0	0
924295	0	66	0	0	0	0	0	0	0	1	0	1	3.90909	0	1	0	0	0	0	0	0
841378	0	59	0	0	0	1	1	0	0	1	1	1	4.90909	0	2	0	0	0	0	0	0
385976	1	32	1	1	1	1	1	0	0	1	1	0	5	0	1	1	0	0	1	0	0
940761	1	51	0	0	0	0	0	0	0	1	1	0	3.27273	0	1	0	0	0	0	0	0
660090	0	26	0	1	1	0	0	1	1	1	1	0	3.18182	1	1	0	0	0	0	0	0
914953	1	35	0	0	1	0	1	0	0	1	1	1	4.54545	0	1	0	0	0	0	0	0
143559	1	33	0	0	0	0	1	0	1	0	1	1	2.72727	1	1	0	0	0	0	0	0
847857	1	49	1	0	0	0	1	1	0	1	0	0	3.18182	0	1	0	0	0	0	0	0
768995	1	61	0	0	0	0	0	0	1	1	1	0	3.90909	0	1	0	0	0	0	0	0
905316	1	26	0	1	1	0	0	0	0	1	0	1	3	0	4	0	0	0	0	0	0
614233	1	51	0	1	1	0	1	0	0	1	1	0	2.90909	1	1	0	0	0	0	0	0
438221	0	41	0	0	0	1	0	0	0	1	1	1	4	0	1	0	0	0	0	0	0
812973	0	53	0	0	0	0	1	0	1	1	1	0	3.18182	0	1	0	0	0	0	0	0
700016	0	36	1	0	0	1	1	1	0	1	0	0	3.81818	0	1	0	0	0	0	0	0
663851	1	56	0	0	1	0	1	0	0	0	0	1	3.81818	0	1	0	0	0	0	0	0
224492	1	54	0	0	0	0	1	0	0	1	1	0	3.81818	0	1	0	0	0	0	0	0
221383	1	33	0	0	0	1	0	0	1	0	1	0	3.18182	0	1	0	0	0	0	0	0
447169	1	59	0	0	0	0	1	0	1	1	1	0	4.18182	0	1	0	0	0	0	0	0
847751	1	45	0	0	0	1	0	0	0	1	1	0	3.63636	0	1	0	0	0	0	0	0
951704	1	67	0	0	0	0	0	0	1	1	0	0	3.45454	0	1	0	0	0	0	0	0
653140	0	56	0	0	0	1	0	0	1	0	0	1	4.63636	0	4	0	0	0	0	0	0
277268	1	36	1	0	0	0	0	0	1	1	1	1	2.45454	0	1	0	0	0	0	0	0
154136	1	32	0	0	0	0	0	0	1	1	0	0	2.90909	0	2	0	0	0	0	0	0
187777	0	51	1	0	0	0	0	0	1	1	0	0	3.81818	0	3	0	0	1	1	0	0
733388	1	55	0	0	0	0	1	0	0	1	1	1	3.09091	0	1	0	0	0	0	0	0
638028	1	35	1	0	1	0	0	0	0	1	0	0	2.90909	1	1	0	0	0	0	0	0
857415	1	35	1	1	1	0	1	0	0	0	0	0	5	0	1	0	0	0	0	0	0
250162	1	52	0	0	0	1	1	0	1	1	1	0	4.54545	0	2	2	3	5	2	3	2
264246	1	47	0	0	0	1	0	0	0	1	1	0	5	0	1	0	0	0	0	0	0
527282	0	55	0	0	0	0	0	0	1	1	1	1	3.72727	0	1	0	0	0	0	0	0
125957	0	49	0	0	0	0	1	0	0	0	1	1	3.09091	0	1	0	0	0	0	0	0
586073	1	39	0	0	1	0	1	0	0	1	0	0	3.81818	0	2	0	0	0	0	0	0
709270	1	44	0	0	1	0	1	0	0	0	1	0	4.90909	1	1	0	0	0	0	0	0
440562	0	59	0	0	1	0	0	0	1	0	1	0	3.36364	0	1	0	0	0	0	0	0
958632	0	36	0	0	0	0	1	0	0	1	0	0	4.09091	0	1	0	0	0	0	0	0
172062	0	60	0	0	0	1	0	0	0	0	1	0	3.18182	0	1	0	0	0	0	0	0
947006	0	36	0	0	1	0	0	0	1	1	1	0	3.63636	0	1	0	0	0	0	0	0
894134	0	38	0	1	1	0	1	0	1	1	1	0	3.45454	0	1	0	0	0	0	0	0
793560	0	62	0	0	1	0	0	0	0	1	0	0	4.09091	1	1	0	0	0	0	0	0
549971	0	42	0	0	0	1	1	0	0	1	1	1	4.27273	0	1	0	0	0	0	0	0
328622	1	62	0	0	0	0	0	0	0	0	0	1	3.63636	0	3	0	1	0	0	0	0
501679	0	54	0	0	0	0	0	0	0	1	1	0	4.63636	0	1	1	0	0	0	0	0
362339	1	25	0	0	1	0	0	0	1	1	0	1	4.90909	0	1	0	0	0	0	0	0
453622	1	71	0	0	0	0	0	0	0	1	0	0	4.09091	0	1	0	0	0	0	0	0
156493	1	43	0	0	0	0	1	0	1	1	1	1	3.27273	0	1	0	0	0	0	0	0
462186	1	39	0	0	1	0	1	0	1	1	1	1	3.81818	0	1	0	0	0	0	0	0
651267	1	54	0	0	0	1	1	0	0	0	0	1	3.72727	0	1	0	0	0	0	0	0
151767	0	34	0	0	0	1	0	0	1	1	1	1	4	0	1	0	0	0	0	0	0
481026	0	54	0	0	1	0	1	0	0	1	1	0	5	0	1	0	0	0	0	0	0
123934	1	51	0	0	0	0	0	0	1	1	0	0	3.36364	0	1	0	0	0	0	0	0
651177	0	46	0	0	0	1	0	0	1	1	0	1	3.36364	0	1	0	0	0	0	0	0
309913	0	40	0	0	0	0	0	1	0	1	0	1	4.18182	0	2	0	0	0	0	0	0
270470	0	59	0	0	0	0	0	0	1	1	0	1	3.45454	0	1	0	0	0	0	0	0
823055	0	39	0	0	0	0	1	0	0	1	0	0	3.90909	0	1	0	0	0	0	0	0
273878	0	52	0	0	1	0	1	1	0	0	0	1	5	0	1	0	0	0	0	0	0
915229	0	61	0	0	0	0	0	0	1	1	0	1	3.90909	1	2	0	0	0	0	0	0
480115	1	62	0	0	0	0	0	0	1	1	0	0	4	0	1	0	0	0	0	0	0
150868	1	68	1	0	0	0	0	0	0	1	0	1	4.09091	0	1	0	0	0	0	0	0
139251	1	61	0	0	0	1	0	0	1	1	1	0	4.45455	0	1	0	0	0	0	0	0
610374	1	45	1	0	0	1	0	0	0	1	1	0	4.36364	1	1	0	0	0	0	0	0
239628	0	36	1	0	1	1	0	0	0	0	0	0	4.45455	0	1	1	0	0	0	0	0
335269	1	34	0	0	0	0	1	0	0	1	0	0	4	0	2	0	0	0	0	0	0
990545	0	67	0	0	1	0	1	0	0	1	0	0	4	0	1	0	1	0	0	0	0
382231	0	57	1	1	1	0	1	0	0	0	0	0	3	0	1	0	0	0	0	0	0
386928	0	34	0	0	0	1	0	0	0	1	0	0	5	0	2	0	0	0	0	0	0
172669	1	56	1	0	0	0	0	0	0	1	0	1	4.45455	0	1	0	0	0	0	0	0
951258	0	32	0	0	1	1	0	0	1	1	0	0	3.18182	0	2	0	0	0	0	0	0
168585	0	59	1	0	0	0	0	1	0	1	1	0	3.45454	0	2	0	0	0	0	0	0
323948	0	24	0	0	0	0	0	0	1	0	0	0	2.18182	0	1	0	0	0	0	0	0
616996	0	36	0	1	1	1	1	0	0	1	0	0	3.63636	1	2	0	0	0	0	0	0
564155	0	63	0	0	0	1	1	0	0	1	0	1	4.36364	0	1	0	0	0	0	0	0
757887	0	52	0	0	0	1	0	0	0	1	0	0	5	0	1	0	0	0	0	0	0
850895	0	19	0	0	1	0	1	0	1	0	1	0	3.81818	1	1	0	0	0	0	0	0
601516	0	67	0	0	0	1	0	0	0	1	0	1	3.81818	0	1	2	0	0	0	1	0
402749	0	56	0	0	0	0	0	0	0	1	1	1	4.45455	0	1	0	0	0	0	0	0
942686	1	50	0	0	0	0	1	0	1	0	0	0	4.72727	0	1	0	0	0	0	0	0
163871	0	42	1	0	0	0	0	0	0	1	0	1	4.27273	0	1	0	0	0	0	0	0
281640	0	59	1	0	0	1	0	0	0	1	1	0	4	0	2	0	0	0	0	0	0
783003	0	58	0	0	0	0	0	0	0	1	1	0	5	0	1	1	0	0	1	1	1
460264	0	28	0	0	0	0	1	0	1	0	0	0	4	0	1	1	1	0	0	0	0
537802	0	51	0	0	0	0	0	0	0	1	1	0	3.90909	0	1	0	0	0	0	0	0
838269	0	45	0	0	0	1	1	0	0	0	0	0	4	0	1	0	0	0	0	0	0
318056	0	28	1	0	0	0	1	1	0	1	1	0	4.81818	1	1	0	0	0	0	0	0
840483	1	25	0	1	1	0	1	0	0	0	0	0	5	0	1	0	0	0	0	0	0
725938	1	39	1	0	1	0	0	0	0	1	0	0	2.90909	0	2	0	0	0	0	0	0
835745	1	58	1	0	0	0	1	0	1	1	0	0	4	0	1	0	0	0	0	0	0
638993	1	46	0	0	0	0	1	0	0	1	1	0	3.27273	0	1	0	0	0	0	0	0
125132	0	50	0	0	0	0	1	0	1	1	1	0	4.72727	0	1	0	0	0	0	0	0
123960	0	46	0	0	0	1	1	0	1	1	1	0	4.09091	0	1	0	0	0	1	0	0
133500	0	48	0	0	0	0	1	0	0	1	1	0	4	0	1	0	0	0	0	0	0
714761	1	57	0	0	1	0	1	1	0	0	0	0	4	0	1	0	0	0	0	0	0
486926	0	54	0	0	0	0	0	0	1	1	0	0	3.72727	0	1	0	0	0	0	0	0
288469	0	41	1	0	0	0	0	0	0	1	1	1	4.90909	0	1	0	0	0	0	0	0
385584	0	34	0	0	0	1	1	0	0	1	0	0	4.63636	1	2	0	0	0	0	0	0
846530	0	39	0	0	1	0	1	0	0	1	0	0	3.27273	0	1	0	0	0	0	0	0
340916	0	57	0	1	1	0	1	0	0	1	1	1	4.45455	1	1	0	0	0	0	0	0
109944	1	68	0	0	0	1	1	0	0	1	1	0	4	1	1	0	0	0	0	0	0
796019	1	44	1	0	0	0	1	0	0	1	0	0	4.54545	0	1	0	0	0	0	0	0
662276	0	25	1	0	0	0	1	0	0	1	0	0	4.09091	0	1	0	0	0	0	0	0
523947	0	51	0	0	0	0	1	0	0	0	0	1	3.18182	0	2	2	1	0	0	0	0
646891	0	21	1	0	0	0	1	1	0	0	0	1	4.09091	1	1	0	0	0	0	0	0
750586	1	47	0	0	0	0	1	0	0	0	0	0	3.45454	0	2	0	0	0	1	1	0
273899	0	33	0	0	1	0	1	0	0	1	0	0	4.18182	0	1	0	1	0	0	0	0
458747	0	52	1	0	1	0	1	0	0	1	1	0	3.81818	0	1	0	0	0	0	0	0
775918	1	27	0	0	0	0	1	0	1	0	0	1	3.81818	0	1	0	0	0	0	0	0
859930	1	62	0	0	0	0	0	0	0	1	0	0	4.09091	0	1	0	0	0	0	0	0
639587	0	25	1	0	1	0	1	1	0	0	0	0	4	0	1	0	0	0	0	0	0
207251	0	61	1	0	0	0	1	0	0	1	0	0	3.45454	0	1	0	0	0	0	0	0
933733	0	38	0	0	0	1	0	0	1	1	1	0	2.09091	0	1	1	0	0	0	0	0
705408	1	62	0	0	0	0	0	0	1	1	1	0	4.90909	0	1	0	0	0	0	0	0
832039	1	44	1	0	0	0	0	0	0	1	0	0	5	0	1	0	0	0	0	0	0
331684	1	53	0	0	0	0	1	0	0	1	1	0	3.81818	0	1	0	0	0	0	0	0
755775	0	41	0	0	0	0	1	0	0	1	1	0	3.27273	0	1	0	0	0	0	0	0
410322	0	60	0	0	0	0	0	0	0	1	1	0	3	0	2	0	0	0	0	0	0
557300	0	61	0	0	0	0	1	0	0	0	1	0	3.18182	0	1	0	0	0	0	0	0
810514	1	29	0	0	1	0	0	0	1	0	0	0	4.72727	0	4	1	0	0	1	0	0
834200	0	57	0	0	0	1	0	0	1	1	1	0	4	0	2	1	0	0	0	0	0
266094	0	30	0	0	0	0	1	0	0	1	1	0	4.90909	0	1	0	0	0	0	0	0
616356	0	33	0	0	0	0	1	0	0	1	1	0	4	0	1	0	0	0	0	0	0
996844	1	43	1	0	0	0	1	0	1	1	0	0	3.81818	0	1	0	0	0	0	0	0
837204	1	45	0	0	0	1	1	0	0	1	1	0	2.90909	0	2	0	0	0	0	0	0
457734	1	54	0	0	0	1	1	0	0	1	0	0	3.81818	1	1	0	0	0	0	0	0
367970	0	32	0	0	1	0	1	0	0	0	0	1	2.18182	1	1	1	0	0	1	0	0
941873	0	58	0	0	0	0	1	0	0	1	0	0	3	0	1	0	0	1	0	0	0
763258	1	62	0	0	0	0	0	0	0	1	0	1	3	0	1	0	0	0	0	0	0
207974	1	51	1	0	0	0	0	0	0	1	1	0	4.72727	0	1	0	0	0	0	0	0
609871	1	25	1	0	0	1	1	0	1	1	0	0	4.81818	0	2	1	0	0	0	0	0
398886	0	26	0	0	0	0	1	1	0	0	0	0	4	0	1	1	1	0	0	0	0
967048	1	37	0	0	0	0	1	1	0	1	0	1	4.54545	0	2	0	0	1	0	1	0
951399	1	25	0	0	0	0	0	0	1	1	1	0	3.81818	1	1	0	0	0	0	0	0
236083	0	46	0	0	0	0	0	0	1	1	0	1	3.54545	0	1	0	0	0	0	0	0
313291	1	53	0	0	0	0	0	0	1	1	1	0	4	1	1	0	0	0	0	0	0
177873	1	58	0	0	0	1	1	0	0	1	0	0	3	0	1	0	0	0	0	0	0
728081	0	54	0	0	0	0	1	0	1	1	1	1	5	0	1	0	0	0	0	0	0
727703	0	47	0	0	1	0	1	0	1	1	0	0	3.54546	0	1	0	0	0	0	0	0
772717	0	62	1	0	0	1	0	0	0	1	0	1	2.54546	0	1	0	0	0	0	0	0
759162	1	43	0	0	0	0	1	0	0	1	0	0	4	0	2	0	0	0	0	0	0
508511	1	21	0	0	1	1	0	1	1	0	1	0	4.81818	0	1	0	0	0	0	0	0
150556	1	42	0	0	0	0	0	1	0	1	0	0	3.63636	0	1	0	0	0	0	0	0
146194	0	58	0	0	0	0	1	0	0	1	0	0	5	0	1	0	1	0	0	0	0
572664	0	45	0	0	0	1	1	0	0	1	1	0	2.63636	0	2	0	0	0	0	0	0
936999	0	54	1	0	0	0	0	0	1	1	0	0	4	0	1	0	0	0	0	0	0
921255	0	57	1	0	0	0	0	0	0	1	0	1	2.45454	0	1	0	0	0	0	0	0
297691	0	40	1	0	0	0	1	0	0	1	0	0	4.27273	0	1	0	2	0	0	0	0
627502	0	58	0	0	0	0	1	0	0	1	0	0	4.09091	1	1	0	0	0	0	0	0
834815	0	52	0	0	0	0	0	0	0	1	1	1	3.72727	0	1	1	1	0	0	0	0
992787	0	38	0	0	1	0	1	0	0	1	1	1	4.09091	1	1	0	0	0	0	0	0
879524	1	67	0	0	0	0	0	0	0	1	0	0	3.27273	0	3	1	0	0	0	0	0
385479	0	30	0	0	1	0	0	0	0	1	0	0	4.27273	0	1	0	0	0	0	0	0
201982	0	64	0	0	0	0	0	0	1	1	0	1	3	0	1	0	0	0	0	0	0
603614	1	53	0	0	0	0	0	0	1	1	1	0	4.81818	0	1	0	0	0	0	0	1
640975	1	57	0	0	0	1	1	0	0	1	0	1	5	1	1	0	0	0	0	0	0
755750	0	48	1	0	0	1	1	0	0	1	1	0	3.45454	0	1	0	0	0	0	0	0
126242	0	41	0	0	1	1	0	0	0	1	0	0	2.63636	0	1	1	0	0	0	0	0
677369	1	33	0	0	0	0	1	0	0	1	0	1	3.45454	0	1	0	0	0	0	0	0
645886	1	22	0	0	0	1	1	0	1	0	0	0	5	0	1	0	0	0	0	0	0
257735	1	52	0	1	1	1	0	0	1	1	0	1	3.36364	0	2	0	0	0	0	0	0
711734	1	46	0	0	0	0	1	0	0	1	0	0	3.90909	0	4	0	0	0	0	0	0
396939	1	46	1	0	0	0	0	0	0	1	0	0	4.45455	0	1	0	0	0	0	0	0
184663	1	64	0	0	0	0	0	0	0	1	1	1	2.18182	0	1	0	0	0	0	0	0
727877	0	62	0	0	0	0	0	0	0	0	0	0	5	0	1	0	0	0	0	0	0
824818	0	36	0	1	1	0	1	1	0	1	0	1	4	0	1	0	0	0	0	0	0
801481	0	54	0	0	0	1	0	0	0	1	0	0	5	0	1	0	0	0	0	0	0
827621	0	30	0	0	0	0	0	0	0	1	0	0	5	0	1	0	0	0	0	0	0
131390	0	69	0	0	0	0	0	0	0	1	0	0	4.72727	0	2	0	0	0	0	0	0
282645	1	52	1	0	0	0	1	0	0	1	1	1	3.45454	0	1	0	0	0	0	0	0
682901	1	54	0	0	0	0	1	0	0	1	0	0	5	0	1	0	0	0	0	0	0
986149	1	61	0	0	0	1	1	0	0	1	1	0	3.18182	0	1	0	0	0	0	0	0
516454	1	36	0	0	0	0	0	0	0	1	0	0	4.63636	0	1	0	0	0	0	0	0
470809	1	31	0	0	0	0	1	0	0	1	1	1	3.09091	0	1	0	0	0	0	0	0
824682	1	69	0	0	0	0	1	0	0	1	0	1	4	0	1	0	0	0	0	0	0
288127	0	65	0	0	0	0	0	0	0	1	1	0	3.90909	0	3	0	1	0	0	0	0
353560	1	48	1	0	0	0	0	0	0	1	0	0	2.54546	0	1	0	0	0	0	0	0
650389	1	62	0	1	1	0	0	1	1	1	1	0	3.90909	0	1	0	0	0	0	0	0
599939	0	62	0	0	0	0	1	0	1	1	1	0	4.63636	0	1	0	0	0	0	0	0
672773	1	70	0	0	0	0	0	0	0	1	1	1	3.72727	0	2	0	0	0	0	0	0
762438	1	45	1	0	0	0	1	0	0	1	0	1	4.18182	0	1	0	0	0	0	0	0
351933	1	65	0	0	0	1	0	0	0	1	1	1	4	0	2	0	0	0	0	0	0
919516	1	43	1	0	0	1	1	0	0	1	0	0	5	0	1	0	0	0	0	0	0
432279	1	41	0	0	0	0	0	0	0	1	0	0	3.45454	0	1	0	0	0	0	0	0
554726	1	27	0	0	0	1	0	0	0	1	1	0	2.81818	0	1	0	0	0	0	0	0
599789	1	48	0	0	1	1	1	0	0	1	1	0	5	0	1	0	0	0	0	0	0
149253	1	48	0	0	0	0	1	0	0	1	1	1	3.45454	0	1	0	0	0	0	0	0
646771	1	55	0	0	0	0	0	0	0	1	0	0	4.36364	0	1	0	0	0	0	0	0
186956	0	33	0	0	0	0	1	0	1	1	0	1	3.36364	0	1	0	0	0	0	0	0
359689	0	42	0	0	1	0	0	1	1	0	0	1	3.45454	1	2	0	0	0	0	0	0
806306	1	54	0	0	0	1	0	0	0	1	0	0	5	0	1	0	0	0	0	0	0
652824	1	36	0	1	1	0	1	0	1	1	1	1	2.72727	0	1	0	0	0	0	0	0
734890	0	55	1	0	0	0	0	0	0	1	1	0	4	0	1	0	0	0	0	0	0
663352	0	23	1	1	1	0	1	0	0	0	0	1	3.36364	0	2	0	0	0	0	0	0
228820	1	56	0	0	1	0	0	0	0	0	0	0	4.18182	0	3	1	0	0	4	6	5
455062	0	47	1	0	0	1	1	0	0	1	0	0	5	0	2	0	0	0	0	0	0
753301	0	44	0	0	0	0	1	0	0	1	0	0	4.63636	0	2	0	0	0	0	0	0
824896	0	26	1	1	1	1	1	0	0	1	0	0	5	0	1	0	0	1	0	0	0
237428	1	31	1	0	0	1	1	0	0	1	1	0	4	0	2	0	0	0	0	0	0
423628	1	40	0	0	1	0	1	0	0	1	1	1	3.18182	1	1	0	0	0	0	0	0
182663	1	47	0	0	0	0	1	0	1	1	1	0	4	0	1	0	0	0	0	0	0
847654	1	45	1	0	0	1	1	0	1	1	0	0	3.45454	0	1	0	0	0	0	0	0
362725	1	27	1	0	0	1	1	0	0	1	0	0	4.45455	0	1	1	0	0	0	0	0
757687	1	48	1	0	0	1	1	0	0	0	0	0	4.81818	0	1	0	0	0	0	0	0
632986	0	56	0	0	0	0	1	0	1	1	1	1	3	0	1	0	0	0	0	0	0
793412	1	52	0	0	1	1	0	0	0	1	0	0	4.63636	0	1	1	0	0	0	0	0
592530	1	38	0	0	1	0	1	0	0	1	1	0	3.81818	0	1	0	0	0	0	0	0
742088	0	58	0	0	0	0	1	0	0	1	1	1	2.72727	0	1	0	0	0	0	0	0
288696	0	36	0	0	0	0	0	0	0	1	0	0	5	0	1	1	0	1	0	0	0
309136	0	21	0	0	0	1	0	0	1	0	0	0	4	0	1	0	0	0	0	0	0
696195	0	60	1	0	1	0	1	0	0	1	0	0	4.72727	0	1	1	0	0	0	0	0
678717	1	45	0	0	0	0	1	0	0	1	0	1	3.09091	0	1	0	0	0	0	0	0
208015	0	44	0	0	0	0	1	0	0	0	0	0	5	0	2	0	0	0	0	0	2
885133	1	30	1	0	1	0	1	0	0	1	0	0	3.63636	0	2	0	0	0	0	0	0
327950	0	51	0	0	1	0	1	0	0	1	0	0	5	0	2	0	0	0	0	0	0
543961	1	57	0	0	0	1	1	0	0	1	1	0	5	0	2	1	0	0	0	0	0
172372	0	68	0	0	1	0	1	0	0	0	0	1	3.63636	0	1	0	0	0	0	0	0
507322	0	73	0	0	0	0	0	0	0	1	1	1	5	0	1	1	0	0	0	0	0
864580	0	59	0	0	0	0	1	0	0	1	0	0	3.63636	0	1	0	0	0	0	0	0
442753	0	55	1	0	0	0	1	1	0	0	0	1	3.54546	0	2	0	0	0	0	1	0
742416	0	49	0	0	0	1	0	0	0	1	0	0	4.63636	0	1	0	1	0	0	0	0
203093	0	34	0	1	1	0	1	0	1	1	0	1	3.18182	0	1	0	0	0	0	0	0
198586	1	45	0	0	0	1	0	0	0	1	1	0	5	0	1	0	0	0	0	0	0
342733	1	44	0	1	1	0	1	0	0	1	0	0	3.54546	0	1	0	0	0	0	0	0
767880	1	34	1	0	0	0	1	0	1	1	0	0	3.36364	0	1	0	0	0	0	0	0
804867	1	32	1	0	1	1	1	0	0	0	0	1	5	1	1	0	0	0	0	0	0
330721	0	54	0	0	0	1	1	0	0	1	1	1	3.18182	0	1	0	0	0	0	0	0
464393	1	35	0	0	0	0	1	0	0	1	0	1	3.90909	0	1	0	0	0	0	0	0
632268	1	35	1	0	0	0	1	0	0	1	1	1	4.72727	0	1	0	0	0	0	0	0
175514	0	57	0	0	0	0	0	0	0	1	1	0	3.54546	0	1	0	0	0	0	0	0
379211	1	43	0	0	0	0	0	0	1	1	1	0	3.09091	0	1	0	0	0	0	0	0
720553	1	37	0	0	0	0	0	0	0	1	1	0	4	0	1	0	0	0	0	0	0
744286	1	30	0	0	0	0	1	0	0	1	0	1	4	0	1	0	0	0	0	0	0
568683	0	35	1	0	1	0	1	1	0	1	0	0	4.45455	0	1	0	0	0	0	0	0
807572	1	62	1	0	0	1	1	0	0	1	0	1	4.09091	0	1	0	0	0	0	0	0
472278	1	62	1	0	0	0	1	0	0	1	1	0	4.18182	0	1	0	0	0	0	0	0
578833	0	30	0	0	1	0	1	0	0	1	0	0	2.90909	0	2	0	0	0	0	0	0
936552	0	57	0	0	0	1	1	0	0	1	1	1	3.36364	0	1	0	0	0	1	0	0
401870	0	56	0	0	0	0	1	0	0	1	1	0	5	0	4	0	0	0	0	0	0
355481	1	26	0	1	1	0	1	0	0	0	1	0	5	0	1	0	0	0	0	0	0
921060	0	39	0	0	0	0	1	0	0	0	0	1	4.09091	0	3	0	1	0	0	0	0
531029	1	26	0	0	0	0	0	0	1	1	0	0	3.09091	0	1	0	0	0	0	0	0
153810	1	52	0	0	0	0	1	0	0	1	0	0	1	0	1	1	0	0	0	0	0
586054	0	57	1	0	0	1	0	0	0	1	0	1	4.36364	0	1	2	2	1	0	0	0
778531	1	62	0	0	0	1	1	0	0	1	1	0	5	0	1	0	0	0	0	0	0
515103	1	52	0	0	0	1	1	0	0	1	1	1	5	0	1	0	0	0	0	0	0
872653	0	55	0	0	0	0	1	0	0	1	0	1	4	0	1	0	0	0	0	0	0
378744	1	43	0	0	0	0	1	0	0	1	1	0	3.90909	0	1	0	0	0	0	0	0
747386	1	41	0	0	0	1	1	0	0	1	1	1	3.90909	1	3	0	2	0	1	0	0
822489	0	46	0	0	0	1	0	0	1	1	0	0	3.72727	1	1	1	1	0	0	1	0
827781	1	37	0	0	0	0	1	0	0	1	0	0	5	0	1	0	0	0	0	0	0
681415	1	55	0	0	0	1	1	0	0	1	1	0	4.45455	0	1	0	0	0	0	0	0
882210	0	61	0	0	0	0	1	0	0	1	0	0	3.09091	0	1	0	0	0	0	0	0
378839	1	55	1	0	0	0	1	0	0	1	0	0	2.90909	0	2	0	0	0	0	0	0
641998	0	40	0	0	1	0	0	1	0	0	0	0	3.27273	0	1	0	0	0	0	0	0
162026	1	32	0	0	0	1	1	0	0	1	0	0	3.36364	0	1	0	0	0	0	0	0
709320	1	48	0	0	0	0	0	0	0	1	0	1	2.81818	0	1	0	0	0	0	0	0
631147	0	31	0	1	1	0	1	0	1	0	1	1	3.09091	1	1	0	0	0	0	0	0
170240	1	31	0	0	0	1	1	0	0	0	0	0	5	0	1	0	0	0	0	0	0
265542	1	28	1	0	0	0	0	0	0	1	0	1	4.36364	0	1	0	0	0	0	0	0
393686	1	48	0	0	0	1	1	0	0	1	1	1	3.09091	1	1	0	0	0	0	0	0
682919	0	45	0	0	0	0	1	0	0	1	1	1	3.90909	0	1	0	0	0	0	0	0
999394	1	27	0	0	0	1	1	0	0	1	0	0	3	0	1	0	0	0	0	0	0
246969	0	61	1	0	0	0	1	0	0	0	0	1	4	0	1	0	0	0	0	0	0
214048	0	48	0	0	0	0	1	0	0	1	0	0	4.09091	0	1	0	1	0	0	0	0
989419	1	24	1	1	1	0	0	1	1	0	0	0	2.90909	1	1	0	0	0	0	0	0
446941	0	35	0	0	0	0	1	0	0	1	0	0	3.09091	0	3	0	1	1	0	0	0
100782	0	36	0	0	0	1	0	0	0	0	1	0	4.45455	0	3	0	0	0	0	0	0
989147	0	51	0	0	0	0	1	0	0	1	1	1	3.09091	0	1	0	0	0	0	0	2
234008	0	34	1	0	1	0	1	0	0	1	0	0	4.54545	0	1	0	0	0	1	0	0
834003	1	33	0	1	1	0	1	0	1	0	0	0	4.81818	1	2	0	0	0	0	0	0
508884	1	51	0	0	0	0	1	0	1	1	1	0	3.54546	1	1	0	0	0	0	0	0
973851	0	63	1	0	1	0	1	0	0	0	1	1	5	0	1	0	0	0	0	0	0
223318	0	55	0	0	0	0	0	0	0	1	0	1	3	0	1	0	0	0	0	0	0
429817	0	47	0	0	0	0	1	0	0	1	0	1	4.18182	0	3	0	0	0	0	0	0
211191	1	42	1	0	0	0	1	0	0	1	0	0	4.90909	0	2	0	0	0	0	0	0
752695	1	53	1	0	0	0	1	0	0	1	0	0	2.72727	0	1	0	0	0	0	0	0
257433	1	42	0	0	1	0	0	1	1	1	1	0	3.18182	0	2	0	0	0	0	0	0
342192	0	80	1	0	0	0	1	0	0	1	0	0	2.90909	0	1	0	0	0	0	0	0
663003	0	22	0	1	1	0	1	1	0	0	0	1	3.54546	0	3	0	0	0	0	0	0
434214	1	62	0	0	0	0	0	0	1	0	0	1	3.72727	0	2	0	0	0	0	0	0
263078	0	38	0	0	0	1	1	0	1	0	0	1	4.90909	0	1	0	0	1	0	1	0
165185	1	27	0	0	0	0	1	0	0	1	1	1	4.09091	0	2	0	0	0	0	0	0
716576	1	51	0	0	0	0	1	0	0	1	1	0	5	0	1	1	0	0	0	0	0
152094	0	59	0	0	0	1	0	0	1	1	1	1	3.54546	0	1	1	0	0	0	0	0
830375	1	43	0	0	1	0	1	0	1	0	1	0	3.27273	0	2	0	0	0	0	0	0
474849	1	37	0	0	0	1	1	0	0	1	0	0	3.45454	0	2	0	0	0	0	0	0
933828	0	29	1	0	1	0	0	1	0	0	0	1	4.18182	0	1	0	0	0	0	0	0
977788	0	23	1	0	1	0	1	0	0	1	0	0	3.45454	0	3	0	0	0	0	0	0
450100	0	63	0	0	0	1	1	0	0	1	0	0	4	0	1	0	0	0	0	0	0
423578	0	54	0	0	0	0	0	0	1	1	1	1	1.90909	0	1	0	0	0	0	0	0
127120	0	30	0	0	0	1	0	0	0	1	1	0	4.09091	0	1	0	0	0	0	0	0
656910	1	49	0	1	1	0	0	0	0	0	0	0	3.72727	0	1	0	0	0	0	0	0
345567	0	48	1	0	0	1	1	0	0	1	1	0	2.45454	0	1	0	0	0	0	0	0
862159	1	41	0	0	0	0	0	0	1	1	0	0	4	0	1	0	0	0	0	0	0
248772	0	28	0	0	0	0	0	1	1	1	0	1	3.45454	0	1	0	0	0	0	0	0
685949	1	36	0	0	0	0	1	1	0	1	0	0	4.90909	0	1	0	0	0	0	0	0
577821	1	37	0	1	1	0	0	1	1	1	1	0	4.81818	0	1	0	0	0	0	0	0
485371	0	56	0	0	0	0	0	0	0	1	1	0	3.90909	0	1	0	0	0	0	0	0
113623	0	22	1	1	1	1	0	1	1	1	1	0	4.36364	1	3	0	0	0	0	0	0
258857	0	30	0	1	1	0	0	0	0	1	0	0	4.36364	1	1	0	0	0	0	0	0
841391	0	25	0	0	1	0	0	0	0	1	0	0	3.27273	0	2	0	0	0	0	0	0
496555	1	50	0	0	0	0	1	0	0	1	1	1	3.72727	0	1	0	0	0	0	0	0
781954	0	31	0	0	1	1	1	0	0	1	0	0	3	0	1	0	0	0	0	0	0
573405	0	64	0	0	0	0	0	1	1	1	1	0	3.72727	1	1	0	0	0	0	0	0
677450	1	60	1	0	0	0	1	0	0	1	0	0	2.81818	0	1	0	0	0	0	0	0
884559	0	56	0	0	0	0	1	0	0	1	1	1	3.54546	1	1	0	0	0	0	0	0
174844	0	65	1	0	0	0	0	0	0	1	0	0	4	0	2	1	0	0	0	0	0
371288	1	46	0	0	0	0	1	0	0	1	1	0	4.45455	0	1	0	0	0	0	0	0
743940	1	34	0	0	0	0	0	0	0	0	1	0	4	0	3	0	2	0	0	0	0
947769	1	39	0	1	1	1	1	0	1	1	0	1	3	0	1	1	0	0	0	0	0
322351	1	58	0	0	0	0	0	0	0	1	1	1	3.90909	0	1	0	0	0	1	0	0
724429	1	37	1	0	1	0	1	0	0	0	0	1	4.90909	1	2	0	0	0	0	0	0
360888	0	53	0	0	0	1	0	0	1	1	1	1	3.27273	0	1	0	0	0	0	0	0
271656	1	28	0	1	1	0	0	0	1	1	0	1	4.54545	0	3	0	0	0	0	0	0
180167	0	67	0	0	0	1	0	0	0	1	0	1	4.72727	1	1	0	0	0	0	0	0
831423	0	54	0	0	0	1	0	0	0	1	0	0	3.63636	0	1	0	0	0	0	0	0
303949	1	46	0	0	0	0	1	0	0	1	0	0	3.54546	0	1	0	0	0	0	0	1
298498	1	25	0	1	1	0	1	0	0	1	0	1	4.81818	1	2	0	0	0	0	0	0
536967	1	23	0	0	1	0	1	0	0	1	1	0	1	0	2	0	0	0	0	0	0
242198	0	21	0	0	1	1	1	0	1	0	0	0	3.09091	0	1	0	0	0	0	0	0
489761	1	55	1	0	0	0	1	0	0	1	0	0	4.36364	0	1	0	0	0	0	0	0
918050	1	62	0	0	0	0	1	0	0	1	0	1	4.27273	0	2	0	0	0	0	0	0
298367	1	54	0	0	0	0	1	0	1	0	0	0	5	0	1	0	0	0	0	0	0
299802	0	60	0	0	0	0	1	0	0	1	0	0	4.09091	0	1	0	0	0	0	0	0
734512	1	60	0	0	0	1	0	0	0	0	0	0	3.09091	0	1	0	0	0	0	0	0
967065	1	59	0	0	0	0	0	0	0	1	1	1	3.90909	0	1	0	0	0	0	0	0
267367	0	42	0	0	0	0	0	0	0	1	1	0	3.54546	1	1	0	0	0	0	1	1
617333	0	37	0	0	1	0	0	0	1	0	0	0	4.72727	0	1	1	0	0	0	0	0
147006	0	47	0	0	1	1	1	0	1	1	0	1	4.27273	0	2	0	0	0	0	0	0
131903	0	45	0	0	0	0	0	0	1	1	1	0	2.81818	0	1	0	0	0	0	0	0
561756	1	43	0	1	1	0	0	0	1	1	0	0	4.81818	0	1	0	0	0	0	0	0
324936	0	47	0	0	0	1	0	0	0	1	0	0	4	0	1	0	0	0	0	0	0
497072	0	56	0	1	1	1	1	0	1	1	1	1	2.54546	0	1	0	0	0	0	0	0
460104	0	56	1	0	0	0	0	0	0	1	0	0	5	0	1	0	0	0	0	0	0
787803	0	20	0	0	0	1	0	0	0	1	1	0	4.72727	0	1	0	0	0	0	0	0
405830	0	62	0	0	1	0	0	0	1	1	0	0	3.72727	0	1	0	0	0	0	0	0
595661	1	40	0	0	0	0	1	0	0	1	1	0	3.36364	0	1	0	0	0	0	0	0
185088	1	32	0	0	1	0	1	1	1	0	0	0	3.27273	1	2	0	0	0	0	0	0
927324	1	38	0	0	0	0	1	1	0	1	0	0	3.54546	0	1	0	0	0	0	0	0
540492	1	62	0	0	0	0	0	0	0	1	1	0	4	0	2	0	0	1	0	0	0
405711	1	50	0	0	0	1	0	0	0	1	1	0	4.72727	0	1	0	0	0	0	0	0
432722	0	26	0	0	1	0	1	0	0	0	0	0	4.81818	0	2	0	0	0	0	0	0
386940	0	57	0	0	0	1	0	0	0	1	0	0	3.81818	1	1	1	0	0	0	0	0
128726	1	35	0	0	0	1	0	0	0	0	0	0	4	1	1	0	0	0	0	0	0
711328	1	63	0	0	1	1	0	0	1	1	0	0	3.18182	0	1	0	0	0	0	0	0
352374	0	59	0	0	0	0	1	0	1	0	0	1	3.90909	0	1	0	0	0	0	0	0
448832	0	56	0	0	0	1	0	0	0	1	0	0	4.63636	0	1	0	0	0	0	0	0
692824	0	26	0	0	0	0	1	0	1	1	1	0	4.72727	0	1	0	0	0	0	0	0
621036	0	38	0	0	0	0	1	0	1	0	0	0	3.63636	0	1	0	0	0	0	0	0
224964	0	40	0	0	0	0	1	0	1	1	1	0	4	1	1	0	0	0	0	0	0
728366	1	58	0	0	0	0	1	0	0	1	1	1	2.81818	0	1	0	1	0	0	0	0
123434	1	51	0	0	0	1	0	0	0	1	0	1	5	0	1	0	0	0	0	0	0
408819	0	51	0	0	0	0	0	0	1	1	1	1	3.36364	0	3	0	4	0	1	0	0
364763	1	34	0	1	1	0	0	1	0	0	0	0	3.63636	1	4	0	0	0	0	0	0
234018	1	44	0	0	1	1	1	0	1	1	0	1	2.90909	0	2	1	1	0	0	0	0
283473	0	52	0	0	0	0	0	0	0	0	1	1	4.45455	0	1	0	0	0	0	0	0
660335	0	37	0	0	0	0	1	0	0	1	1	1	4.81818	0	1	0	0	0	0	0	0
481556	1	58	0	0	0	0	0	1	1	1	0	1	4.09091	0	3	0	0	0	0	0	0
268120	1	30	1	0	0	0	1	0	0	1	0	0	4	0	1	0	0	0	0	0	0
274983	1	51	0	0	0	0	1	0	0	1	0	0	4.63636	0	2	0	0	0	0	0	0
916523	1	59	0	0	0	0	1	0	1	1	1	0	3.27273	0	1	1	0	0	0	0	0
663660	0	54	0	0	0	0	0	0	1	1	1	1	4	0	2	0	0	0	0	0	0
635174	1	28	0	0	1	0	1	1	1	0	1	1	3.72727	0	1	0	0	0	0	0	0
416122	0	26	1	0	0	0	1	0	1	1	0	1	4.09091	1	1	0	0	0	0	0	0
644929	1	39	0	0	0	0	1	0	1	0	1	0	3	1	1	0	0	0	0	0	0
343652	1	55	0	0	0	1	1	1	0	1	1	1	3.45454	1	1	0	0	0	0	0	0
843173	1	20	0	0	0	1	0	0	1	1	0	0	3.90909	0	2	1	0	0	0	0	0
398184	1	55	0	0	0	1	0	0	0	1	0	0	2.72727	0	1	0	0	0	0	0	0
579332	0	58	0	0	0	0	0	0	0	1	1	0	3.81818	0	1	0	0	0	0	0	0
821395	1	28	0	0	0	0	1	1	0	1	1	1	3.18182	1	1	0	0	0	0	0	0
515803	1	51	0	0	0	1	0	0	0	1	1	1	4	0	1	0	0	0	0	0	0
817637	0	63	0	0	0	0	1	0	0	1	0	0	3.90909	0	1	0	0	0	0	0	0
889387	1	47	0	0	0	1	1	0	0	1	1	0	4.18182	0	1	0	0	0	0	0	0
186465	0	62	0	0	1	0	0	0	0	1	0	0	3.36364	0	2	0	0	0	0	0	0
766428	1	54	0	0	0	0	1	0	0	1	0	1	4.81818	0	1	0	0	0	0	0	0
996111	1	74	1	0	0	0	1	0	0	1	0	0	4	0	1	0	0	0	0	0	0
739882	1	53	1	0	1	0	0	0	1	1	0	0	3.45454	0	1	0	0	0	0	0	0
573981	0	62	1	0	1	1	0	0	1	0	0	0	4.09091	1	1	0	0	0	0	0	0
533555	0	56	0	1	1	0	1	0	0	0	0	0	3.90909	0	2	0	0	0	0	0	0
700569	0	66	0	0	0	0	1	0	1	1	0	1	3.72727	0	1	0	0	0	0	0	0
784316	1	57	0	0	0	1	1	0	0	1	0	0	3.90909	0	1	0	0	0	0	0	0
593400	1	35	1	0	0	0	1	0	0	0	0	1	5	0	1	0	0	0	0	0	0
872728	0	38	0	0	0	0	0	0	0	1	1	0	4.45455	0	1	1	1	0	0	0	0
643440	0	34	1	0	0	0	1	0	0	0	0	0	3.45454	0	1	0	0	0	0	0	0
319349	0	27	1	0	0	0	0	1	1	1	1	1	3.45454	0	2	0	0	0	0	0	0
869247	1	54	0	0	1	1	0	0	0	0	1	0	4.54545	0	1	1	0	0	0	0	0
453669	1	34	1	0	0	1	0	0	1	1	1	0	3.63636	1	1	0	0	0	0	0	0
407019	0	22	1	1	1	1	1	0	0	1	1	0	5	0	1	0	0	1	0	0	0
452967	1	54	0	0	0	0	1	0	0	1	1	0	1.63636	0	2	0	0	0	0	0	0
385483	1	45	0	0	0	1	0	0	0	1	0	1	4.81818	0	1	0	0	0	0	0	0
349988	0	57	1	0	0	0	0	1	0	1	1	0	4	0	1	0	0	0	0	0	0
592294	1	18	1	0	1	0	1	0	0	0	0	0	3	1	1	0	0	0	0	0	0
200400	0	64	1	0	0	1	0	0	1	1	0	1	3.27273	0	2	0	0	0	0	0	0
248028	1	67	0	0	0	0	0	0	0	1	0	1	3.54546	0	1	0	1	0	0	0	0
834199	1	64	0	0	0	0	0	0	1	1	0	0	3.54546	0	1	0	0	0	0	0	0
803746	0	59	0	0	1	0	0	0	1	1	1	0	3.27273	0	1	1	0	0	1	0	0
108842	0	42	1	0	1	1	1	0	0	0	0	0	4.27273	0	1	0	0	0	0	0	0
974629	0	46	0	0	0	0	0	1	1	1	1	0	4.09091	0	1	0	0	0	0	0	0
962066	1	19	0	0	1	1	1	1	0	0	0	1	4	0	1	0	0	0	0	0	0
122928	1	62	0	0	1	1	1	0	0	1	0	1	3.27273	0	2	0	0	1	0	0	0
379061	0	30	0	1	1	1	1	0	0	0	0	0	3.36364	0	1	0	0	0	0	0	0
897577	1	39	0	0	1	0	0	0	0	1	1	0	5	0	1	0	0	0	0	0	0
723801	1	37	0	0	0	0	1	0	0	1	0	1	4.63636	1	1	0	0	0	0	0	0
150649	1	51	0	0	0	1	0	0	0	1	0	0	3.45454	0	1	0	0	0	0	0	0
650341	0	80	0	0	0	0	0	0	0	1	1	0	4	0	1	0	0	0	0	0	0
255570	1	18	0	0	0	1	1	0	1	1	1	1	4.81818	0	2	0	0	0	0	0	0
743908	1	34	0	0	0	0	1	0	0	0	1	0	4.63636	1	1	0	0	0	0	0	0
523811	1	37	0	0	0	0	1	1	1	0	0	0	4	0	1	0	0	0	0	0	0
314496	1	48	1	1	1	1	1	0	0	1	0	0	2.90909	0	2	0	0	0	0	0	0
246128	1	36	0	0	0	0	0	0	0	1	1	0	3.81818	0	1	0	0	0	0	0	0
576939	1	68	1	0	0	0	0	0	0	1	0	0	4.09091	0	1	0	0	0	0	0	0
277773	1	25	1	0	0	1	1	1	1	1	1	0	3.54546	1	1	0	0	0	0	0	0
596558	0	59	0	0	0	0	0	1	0	1	0	0	3.90909	0	1	0	0	0	0	0	0
661946	0	51	0	0	1	0	1	0	0	0	0	1	5	0	2	0	0	0	0	0	2
486986	1	30	0	0	0	1	1	0	0	1	1	1	4.81818	0	1	0	0	0	0	0	1
717190	0	50	0	0	0	0	1	0	0	1	1	0	3.45454	0	2	0	0	0	0	0	0
524624	1	53	0	0	0	0	1	0	0	1	1	0	3.90909	0	1	0	0	0	0	0	0
262627	1	35	1	0	0	0	1	1	1	1	0	1	4	0	1	0	0	0	0	0	0
787385	1	36	0	1	1	0	1	1	0	1	0	1	5	1	1	0	0	0	0	0	0
287487	0	46	0	0	0	0	1	0	0	1	0	0	5	0	1	0	1	0	0	0	0
396599	0	21	0	0	1	1	0	0	0	1	0	0	4	0	1	0	0	0	0	0	0
888560	0	43	0	0	0	0	0	0	0	1	0	1	4.09091	0	1	0	0	0	0	1	0
692289	0	41	1	0	1	0	0	0	1	0	0	0	3.27273	0	1	0	0	0	0	0	0
642771	0	30	0	0	0	0	1	0	1	1	0	0	5	0	1	0	0	0	0	0	0
906936	1	75	0	0	0	0	0	0	0	1	0	0	2.90909	0	1	0	1	0	1	0	0
117968	1	68	0	0	0	1	1	0	0	1	1	0	4.63636	0	1	0	0	0	0	0	0
929586	1	50	0	0	1	0	0	1	1	0	0	0	4	1	1	0	0	0	0	0	0
462244	1	59	0	0	0	0	1	0	0	1	0	1	3.81818	0	1	0	0	0	0	1	0
411295	1	67	0	0	0	1	0	0	0	1	0	1	4.72727	0	1	0	0	0	0	0	0
717259	1	37	1	1	1	1	1	0	0	0	0	0	4.54545	1	1	0	0	0	0	0	0
919325	0	51	0	0	0	0	1	0	0	0	0	0	3.81818	0	1	0	0	0	0	0	0
945668	1	40	0	0	0	1	1	0	0	1	0	0	3.90909	0	1	0	0	0	0	0	0
503422	1	30	1	0	0	0	1	0	0	0	0	0	4.81818	0	1	0	0	0	0	0	0
265740	1	55	0	0	0	0	1	0	1	1	1	0	4.72727	0	1	0	0	0	0	0	0
578796	0	55	0	0	0	0	0	0	0	1	0	0	4.27273	0	1	1	0	1	0	1	0
351494	1	22	1	0	0	1	1	0	1	1	0	0	4	0	1	0	0	0	0	0	0
424124	0	29	0	0	0	1	1	0	0	1	0	0	4.09091	0	3	0	0	0	0	0	0
621896	0	56	0	0	0	1	0	1	1	1	0	1	3.72727	0	1	0	0	0	0	0	0
950963	0	50	0	0	0	1	0	0	0	1	0	0	3.09091	0	3	0	0	0	0	0	0
501335	0	30	0	0	0	1	0	0	1	1	1	1	4	0	1	0	0	1	0	0	0
584189	1	44	0	0	1	0	0	0	0	0	0	0	4.45455	1	1	0	0	0	0	0	0
221005	0	56	0	0	1	0	0	0	1	1	0	0	3	0	1	0	0	0	0	0	0
285904	0	61	1	0	1	0	0	1	0	1	1	0	3.72727	0	1	2	1	0	0	0	0
570209	0	49	0	0	0	0	0	0	1	1	1	0	3.54546	0	1	0	0	0	0	0	0
760188	0	52	1	1	1	1	0	0	1	1	1	0	3.90909	0	2	2	1	2	0	0	0
351763	0	52	0	0	0	0	1	0	0	1	0	0	3.63636	0	1	0	0	0	0	0	0
978288	0	55	0	0	1	0	1	0	0	1	1	0	5	0	1	3	1	0	0	0	0
126211	0	42	0	0	0	0	1	0	1	1	0	1	5	0	1	0	0	0	0	0	0
984823	0	45	1	0	0	1	0	1	1	1	1	0	5	0	1	0	0	0	0	0	0
686062	0	55	0	0	0	1	0	0	1	1	1	0	4.18182	0	3	0	0	0	0	0	0
726861	1	66	0	0	0	0	0	0	0	1	1	1	3.18182	0	1	0	0	0	0	0	0
178392	0	36	0	0	1	0	0	0	0	1	1	1	4.54545	0	1	0	0	0	0	0	0
753279	1	28	0	0	0	0	1	1	0	0	0	1	3.27273	0	1	0	0	0	0	0	0
841183	0	60	0	0	0	1	0	0	0	1	1	1	3	0	1	0	2	2	1	1	1
594089	0	21	0	0	0	0	0	0	0	1	1	0	5	0	2	0	0	0	0	0	0
976469	1	22	1	0	0	0	1	0	0	0	0	0	5	1	2	0	0	0	0	0	0
873373	1	60	0	0	0	1	0	0	0	1	0	1	4.18182	0	1	0	0	0	0	0	0
871969	1	51	0	0	0	0	0	0	1	1	1	0	2.45454	0	1	0	0	0	0	0	0
809002	0	32	0	0	0	0	1	0	0	0	0	0	4.36364	0	3	0	0	0	0	0	1
356115	0	65	0	0	0	0	1	0	0	1	1	0	4	0	1	0	0	0	0	0	0
580176	0	35	0	0	0	1	1	0	0	1	1	0	4.81818	0	1	0	0	0	0	0	0
325540	0	57	0	0	0	1	0	1	0	1	0	0	4	0	2	0	0	0	0	0	0
932686	1	54	0	0	1	0	0	0	0	0	0	0	4.18182	0	1	0	0	0	0	0	0
722563	0	61	0	0	0	0	1	0	0	1	0	1	1	0	1	0	0	0	0	0	0
786208	0	70	0	0	0	0	0	0	1	1	0	0	4.72727	0	1	0	0	0	0	0	0
871546	0	23	0	0	1	0	0	0	0	0	1	0	4.54545	0	5	0	0	0	0	2	0
847231	0	71	0	0	0	0	1	0	0	1	1	0	4.09091	0	1	0	0	0	0	0	0
178163	1	54	0	0	0	1	1	0	0	1	0	1	4.54545	0	1	0	0	0	0	0	0
760306	1	53	0	0	0	0	1	0	1	1	0	0	3.18182	0	1	0	1	0	0	0	0
505915	0	58	1	0	0	0	1	0	0	1	1	1	4	0	2	0	0	0	0	0	0
196582	0	35	0	0	0	0	1	0	0	1	1	1	3.18182	0	1	0	0	0	0	0	0
198564	1	45	1	0	1	1	1	1	0	1	1	0	3.27273	0	1	0	0	0	0	0	0
328233	0	65	0	0	0	0	1	0	0	0	0	0	4	0	1	1	0	0	0	0	0
516410	0	43	0	0	0	0	1	0	0	1	0	0	4.36364	0	1	0	0	0	0	0	0
500671	0	20	0	0	1	1	0	0	0	0	1	1	4.54545	0	1	0	0	0	0	0	0
146513	1	52	1	0	1	0	1	0	0	0	0	0	3.72727	0	1	0	0	0	0	0	0
400269	0	34	0	0	1	0	0	0	1	1	0	1	2.81818	0	1	0	0	0	0	0	0
249411	0	52	0	0	1	1	0	0	1	1	1	0	5	0	1	0	0	0	0	0	0
985791	0	38	0	1	1	0	1	0	0	0	0	1	4.27273	0	3	0	0	0	0	0	0
728769	1	33	0	0	0	0	1	0	0	0	1	0	4	0	2	0	0	0	0	0	0
668989	1	52	0	0	0	1	1	0	0	1	1	0	4.54545	0	2	0	0	0	0	0	0
501590	0	56	0	0	0	0	1	0	0	1	1	1	3.09091	0	3	0	0	0	0	0	0
209723	0	56	0	0	0	0	0	0	1	1	1	0	2.09091	0	1	0	0	0	0	0	0
578267	0	72	0	0	0	0	0	0	0	1	0	0	5	0	1	0	0	0	0	0	0
406447	0	52	0	0	1	0	0	0	0	1	1	1	4.90909	0	1	0	0	0	0	0	0
324872	0	22	1	1	1	1	0	0	0	1	0	0	4.63636	1	1	0	1	0	2	0	0
824385	1	56	0	0	0	0	1	0	1	1	1	1	4.36364	0	1	0	0	0	0	0	0
710601	1	61	0	0	0	1	0	0	0	1	0	1	3.63636	0	3	0	0	0	0	0	0
401614	0	44	0	0	0	1	0	0	0	0	0	0	5	0	1	0	0	0	0	0	0
734389	1	53	1	0	1	0	0	0	0	1	0	0	3.27273	0	1	0	0	0	0	0	0
717006	0	52	0	0	0	0	1	0	0	1	0	1	4.63636	0	1	0	0	0	0	0	0
426655	1	55	0	0	1	0	0	0	0	1	1	1	5	0	1	1	0	0	0	0	0
746295	0	47	0	0	0	0	0	0	1	1	0	0	4.09091	0	5	1	0	0	2	0	0
689223	0	66	0	0	0	1	0	0	0	1	0	1	4.45455	0	2	0	0	0	0	0	0
508165	1	47	0	0	1	0	1	0	0	1	1	1	2.81818	0	1	0	0	0	0	0	0
248110	1	36	0	0	0	0	1	0	0	1	1	0	4.72727	0	1	0	0	0	0	0	0
871917	0	55	0	0	0	1	0	0	0	1	1	1	4	0	1	0	0	0	0	0	0
556919	1	51	0	0	0	1	1	0	0	1	1	0	4.81818	0	2	0	0	0	0	0	0
409133	1	69	0	0	0	0	0	0	0	1	0	1	5	0	1	0	0	0	0	0	0
531439	1	50	0	0	0	0	0	0	1	1	0	0	4	0	1	0	0	0	0	0	0
341392	1	34	0	0	0	0	1	1	1	1	0	1	5	1	1	0	0	0	0	0	0
733375	0	39	0	0	1	0	1	0	0	0	0	0	5	0	2	0	0	0	0	0	0
474166	0	32	0	0	1	0	1	0	0	0	1	0	3.63636	0	1	0	0	0	0	0	0
945780	0	53	0	0	0	1	1	0	0	1	1	1	3.90909	0	3	0	0	0	0	0	0
779711	0	56	0	0	0	0	0	0	0	1	0	1	3.18182	0	1	0	0	0	0	0	0
774212	1	39	0	0	0	0	1	0	0	1	0	0	5	0	1	0	0	0	0	0	0
931593	1	52	0	0	0	0	1	0	0	0	0	0	4	0	1	0	0	0	0	0	0
412990	1	37	0	0	0	0	1	0	0	0	0	0	3.18182	0	1	0	0	0	0	0	0
665709	1	56	0	0	0	1	0	0	0	1	0	0	4.54545	0	1	0	0	0	0	0	0
813541	0	59	0	0	0	1	0	0	1	1	0	1	4.81818	0	3	0	3	0	0	0	0
958409	1	43	0	0	0	0	1	0	0	0	0	0	4.72727	1	1	0	0	0	0	0	0
351945	1	45	1	0	0	1	1	0	0	1	0	1	3.45454	0	1	0	0	0	0	0	0
941547	0	50	0	0	0	0	1	0	0	1	0	1	4	1	1	0	0	0	0	0	0
106289	1	54	0	0	0	1	0	0	1	1	1	0	4.72727	0	1	0	0	0	0	0	0
563292	0	60	0	0	0	0	1	0	0	1	0	0	3.90909	0	1	0	0	0	0	0	0
426557	0	36	1	1	1	0	1	0	0	1	1	0	3.18182	1	1	1	0	0	0	0	1
447422	1	46	0	0	0	0	1	1	0	1	1	0	5	0	1	0	0	0	0	0	0
969211	0	59	0	0	1	0	0	0	0	0	0	0	4	0	1	0	0	0	0	0	0
238068	1	82	1	0	0	0	0	0	0	1	1	1	3.18182	0	1	0	0	0	0	0	0
888892	1	46	0	0	1	0	0	0	0	1	1	0	5	0	3	0	0	0	0	0	0
777346	0	48	0	0	0	0	0	0	0	1	0	0	3.54546	0	1	0	0	0	0	0	0
320438	0	37	1	0	0	0	1	0	0	1	0	0	4.81818	0	3	0	0	0	0	0	0
976324	0	60	0	0	1	0	1	0	1	1	0	0	4.54545	0	2	0	0	0	0	0	0
827460	0	68	0	0	0	0	1	1	0	1	0	0	3.45454	0	1	0	0	0	0	0	0
628455	0	50	0	0	0	0	0	0	1	1	1	1	3.63636	0	1	0	0	0	0	0	0
849689	1	55	0	0	0	0	0	0	0	1	1	1	5	1	2	0	0	0	0	0	0
923305	1	65	1	0	0	1	0	0	0	1	0	1	3.63636	0	1	0	1	0	0	0	0
261085	0	57	0	0	0	0	0	0	1	1	1	1	3.63636	0	1	0	0	0	0	0	0
433478	1	43	0	0	1	0	1	0	0	0	0	1	4.09091	0	1	0	0	0	0	0	0
247651	0	50	1	0	0	0	1	0	0	1	0	0	4.09091	1	1	0	0	0	0	0	0
862470	0	49	1	0	1	0	1	0	0	0	0	0	3.09091	0	1	0	0	0	0	0	0
562515	1	47	0	0	0	1	1	0	0	0	1	0	3.72727	1	1	0	1	0	0	0	0
649660	1	37	0	0	0	1	1	0	0	1	1	0	4.81818	0	1	0	0	0	0	0	0
133565	0	52	0	0	0	1	0	0	1	0	0	0	2.36364	0	3	0	1	2	0	0	0
645499	1	54	0	0	0	0	0	0	1	1	0	0	4.72727	1	1	0	0	0	0	0	0
548294	1	63	1	0	0	0	1	0	0	1	0	1	3.18182	0	2	0	0	0	0	0	0
583549	1	65	0	0	0	1	0	0	0	1	0	0	3.90909	0	1	0	0	0	0	0	0
783203	1	35	0	0	0	0	1	1	0	1	0	1	4	0	1	0	0	1	0	0	0
170031	1	57	0	0	0	0	1	0	0	1	0	1	3	0	1	0	0	0	0	0	0
259660	1	67	0	0	0	0	1	0	1	1	1	1	3.63636	0	1	1	0	0	0	0	0
146972	1	75	0	0	0	0	1	0	0	1	0	0	5	0	1	0	0	1	1	1	1
675126	0	21	1	0	0	1	1	0	0	1	1	1	3	0	4	0	0	0	0	0	0
764038	1	43	0	0	1	1	0	0	0	1	0	0	5	0	1	0	1	0	0	0	0
127373	1	44	0	0	1	1	0	0	0	1	0	1	5	0	1	0	0	0	1	0	0
938763	1	59	0	0	0	0	0	0	0	1	0	0	3.27273	0	1	0	0	0	0	0	0
875034	1	48	0	0	1	0	1	0	0	0	0	0	4	0	1	0	0	0	0	0	0
389908	1	31	0	0	0	0	1	1	0	1	0	0	2.63636	0	1	0	0	0	0	0	0
629729	1	53	0	0	0	0	1	0	1	1	1	0	3.36364	0	1	0	0	0	0	0	0
